# Supplementary material for: Heptane-1,7-diaminium sulfate mono­hydrate
Source: Acta Crystallogr Sect E Struct Rep Online. 2011 Jul 30;67(Pt 8):o2183. doi: 10.1107/S1600536811030030 (PMC3213615; doi:10.1107/S1600536811030030)
Supplement: Supplementary file 2 [file e-67-o2183-Isup2.hkl]

#
# h,k,l, Fc-squared, Fo-squared, sigma(Fo-squared) and status flag
#
data_I
_shelx_title ' 7cvb29_a in P2(1)/n'
_shelx_refln_list_code          4
_shelx_F_calc_maximum      142.99
_exptl_crystal_F_000       536.00
_reflns_d_resolution_high  0.7492
 
loop_
 _symmetry_equiv_pos_as_xyz
 'x, y, z'
 '-x+1/2, y+1/2, -z+1/2'
 '-x, -y, -z'
 'x-1/2, -y-1/2, z-1/2'
 
_cell_length_a     5.7527
_cell_length_b    22.3459
_cell_length_c    10.0908
_cell_angle_alpha  90.000
_cell_angle_beta   95.180
_cell_angle_gamma  90.000
 
_shelx_F_squared_multiplier     1.000
 
loop_
 _refln_index_h
 _refln_index_k
 _refln_index_l
 _refln_F_squared_calc
 _refln_F_squared_meas
 _refln_F_squared_sigma
 _refln_observed_status
   2   0   0    11957.49    11268.48    107.28 o
   4   0   0       98.46       82.99      1.70 o
   6   0   0      174.27      185.86      3.43 o
   1   1   0     1633.21     1687.40      8.54 o
   2   1   0     2198.65     2082.35     11.59 o
   3   1   0       78.31       86.73      0.91 o
   4   1   0     2659.25     2603.69     14.95 o
   5   1   0       81.23       82.57      1.18 o
   6   1   0      201.08      201.26      2.60 o
   7   1   0       12.01       16.36      2.06 o
   0   2   0     9817.08     8194.18    156.93 o
   1   2   0     2338.68     2018.51     10.95 o
   2   2   0     5661.80     5597.30     31.84 o
   3   2   0     1272.60     1235.33      7.61 o
   4   2   0      544.74      524.43      3.56 o
   5   2   0        4.78        7.14      0.69 o
   6   2   0      126.10      133.84      2.20 o
   7   2   0        6.26        5.75      1.84 o
   1   3   0     1457.15     1393.20      7.67 o
   2   3   0      480.43      501.00      3.19 o
   3   3   0      248.70      288.64      2.18 o
   4   3   0      303.70      298.96      2.29 o
   5   3   0      405.94      404.15      3.32 o
   6   3   0       14.81       16.07      1.05 o
   7   3   0       98.32      111.86      3.36 o
   0   4   0      974.15     1106.17      7.94 o
   1   4   0     8796.51     8817.19     53.23 o
   2   4   0      296.48      277.28      1.78 o
   3   4   0      519.00      546.24      3.82 o
   4   4   0      107.53      105.59      1.30 o
   5   4   0       66.66       64.57      1.35 o
   6   4   0        9.47       10.76      0.99 o
   7   4   0       15.80       11.87      2.02 o
   1   5   0     3470.54     3523.03     20.10 o
   2   5   0      346.47      391.60      2.43 o
   3   5   0     1125.95     1062.32      6.31 o
   4   5   0       24.48       20.41      0.63 o
   5   5   0      584.06      575.52      4.39 o
   6   5   0       29.02       31.78      1.42 o
   7   5   0      155.78      158.55      3.31 o
   0   6   0     2215.72     2231.47     16.46 o
   1   6   0     2125.51     2123.77     12.09 o
   2   6   0      133.37      125.06      1.06 o
   3   6   0      949.41     1000.35      5.97 o
   4   6   0       24.60       22.45      0.63 o
   5   6   0       42.33       40.73      1.04 o
   6   6   0        8.51        4.69      1.22 o
   7   6   0       25.83       20.05      2.05 o
   1   7   0     2340.78     2396.88     13.23 o
   2   7   0      351.07      312.70      2.26 o
   3   7   0     1545.27     1560.76      9.42 o
   4   7   0      599.45      574.37      4.01 o
   5   7   0      592.33      575.97      4.65 o
   6   7   0       29.24       32.14      1.61 o
   7   7   0       65.53       64.41      2.63 o
   0   8   0     4261.69     4166.90     31.91 o
   1   8   0      835.74      761.50      4.40 o
   2   8   0      190.10      206.68      1.64 o
   3   8   0      555.54      498.08      3.43 o
   4   8   0       38.80       38.57      1.16 o
   5   8   0       10.06        9.18      0.98 o
   6   8   0       23.63       19.86      1.54 o
   7   8   0       43.51       48.18      2.45 o
   1   9   0      948.59      968.64      5.88 o
   2   9   0     1275.45     1271.90      7.89 o
   3   9   0     1564.52     1448.81      9.18 o
   4   9   0     1538.64     1478.18     10.55 o
   5   9   0      390.42      381.39      4.42 o
   6   9   0       91.28      100.90      2.60 o
   7   9   0       31.38       31.62      2.36 o
   0  10   0     2954.60     3000.25     23.11 o
   1  10   0      313.63      273.54      1.94 o
   2  10   0       80.50       72.20      0.95 o
   3  10   0        9.68       16.16      0.58 o
   4  10   0       11.76       12.78      0.86 o
   5  10   0        4.08        3.22      1.06 o
   6  10   0       12.08        6.34      1.69 o
   7  10   0       25.06       27.99      4.25 o
   1  11   0       28.24       32.73      0.57 o
   2  11   0     1146.25     1145.76      7.73 o
   3  11   0      117.09      120.90      1.42 o
   4  11   0      919.40      911.79      7.88 o
   5  11   0       25.02       25.00      1.37 o
   6  11   0       83.84       87.76      3.10 o
   7  11   0        1.06        1.30      2.49 o
   0  12   0     1027.08     1087.00      9.41 o
   1  12   0      201.48      192.58      1.49 o
   2  12   0      129.52      122.32      1.36 o
   3  12   0      103.82       87.07      1.36 o
   4  12   0       73.29       67.34      1.60 o
   5  12   0       77.41       69.20      1.98 o
   6  12   0        5.97        2.89      1.91 o
   1  13   0       67.88       63.01      0.80 o
   2  13   0      200.44      204.89      2.00 o
   3  13   0        0.21        0.94      0.66 o
   4  13   0      652.13      633.89      6.03 o
   5  13   0       16.40       17.33      1.39 o
   6  13   0       74.63       79.33      3.74 o
   0  14   0       47.57       50.22      1.18 o
   1  14   0       44.86       47.96      0.88 o
   2  14   0       69.25       67.69      1.06 o
   3  14   0      257.23      221.51      2.45 o
   4  14   0      120.94      112.71      2.20 o
   5  14   0       13.99       17.48      1.52 o
   6  14   0        0.54        1.89      2.20 o
   1  15   0      133.19      151.95      2.05 o
   2  15   0       36.65       34.62      0.94 o
   3  15   0       86.53       90.61      1.66 o
   4  15   0        8.42        6.26      1.10 o
   5  15   0       97.61       99.38      2.46 o
   6  15   0       63.33       64.74      3.17 o
   0  16   0        6.41        5.23      0.76 o
   1  16   0     2309.84     2310.01     17.09 o
   2  16   0       19.44       20.68      0.85 o
   3  16   0       77.82       73.24      1.60 o
   4  16   0        9.90        7.68      1.19 o
   5  16   0       30.24       37.11      2.11 o
   6  16   0        3.53        6.01      2.57 o
   1  17   0      523.60      533.99      4.37 o
   2  17   0       20.34       16.10      0.83 o
   3  17   0      806.45      775.76      6.92 o
   4  17   0       45.51       51.43      1.82 o
   5  17   0      157.02      160.56      3.62 o
   6  17   0       23.63       25.40      3.03 o
   0  18   0      162.04      164.63      2.38 o
   1  18   0     1069.63     1090.71      8.07 o
   2  18   0       66.17       68.05      1.62 o
   3  18   0      405.84      391.58      4.34 o
   4  18   0        0.33        0.92      1.26 o
   5  18   0       41.96       48.09      2.42 o
   6  18   0        0.39       -1.23      2.72 o
   1  19   0       22.65       29.71      1.07 o
   2  19   0      608.60      578.37      5.48 o
   3  19   0       25.00       25.89      1.31 o
   4  19   0        8.89       10.20      1.68 o
   5  19   0       33.79       35.16      2.32 o
   0  20   0       32.15       37.37      1.84 o
   1  20   0      245.88      241.53      2.66 o
   2  20   0        8.73        7.47      1.02 o
   3  20   0        0.75        1.52      1.11 o
   4  20   0        1.94        1.71      1.50 o
   5  20   0        2.04        2.97      2.19 o
   1  21   0       53.30       45.22      1.31 o
   2  21   0       56.20       59.20      1.69 o
   3  21   0        0.11        0.33      1.30 o
   4  21   0       25.32       23.63      1.80 o
   5  21   0       28.31       34.98      3.27 o
   0  22   0      180.78      190.17      3.37 o
   1  22   0        2.81        2.56      1.01 o
   2  22   0      120.10      119.50      2.29 o
   3  22   0       35.80       32.17      1.75 o
   4  22   0        3.17        4.80      1.72 o
   5  22   0        6.66        5.56      2.58 o
   1  23   0       15.20       10.54      1.30 o
   2  23   0       18.85       23.05      1.55 o
   3  23   0       16.02       18.52      1.65 o
   4  23   0       68.54       72.92      3.03 o
   0  24   0      166.32      149.48      4.23 o
   1  24   0        5.86        4.47      1.34 o
   2  24   0       38.63       40.22      1.96 o
   3  24   0        0.69       -1.68      1.68 o
   4  24   0        0.23        1.15      2.21 o
   1  25   0        4.38        2.81      1.41 o
   2  25   0       46.00       48.46      2.45 o
   3  25   0        4.22        3.17      1.98 o
   4  25   0       78.76       82.78      3.63 o
   0  26   0      118.46      118.91      4.68 o
   1  26   0       10.51        8.89      1.78 o
   2  26   0       52.51       54.02      2.65 o
   3  26   0        0.01       -2.17      2.39 o
   1  27   0       28.78       35.16      5.44 o
   2  27   0       28.09       24.47      2.34 o
   3  27   0       29.60       36.57      2.70 o
   0  28   0        6.72       10.67      3.06 o
   1  28   0        0.01       -0.11      2.44 o
   2  28   0       20.35       21.21      2.43 o
   1  29   0        0.34        0.98      2.77 o
  -7   0   1       50.99       45.48      2.86 o
  -5   0   1        4.95        4.52      0.85 o
  -3   0   1     2100.95     2124.37     16.77 o
  -1   0   1     4596.41     4618.97     34.64 o
   1   0   1      729.96      786.90      6.58 o
   3   0   1        0.23        2.08      0.54 o
   5   0   1     1785.58     1751.06     16.37 o
   7   0   1      189.35      210.94      8.24 o
  -7   1   1      136.30      145.96      2.96 o
  -6   1   1       21.74       23.24      1.17 o
  -5   1   1       21.07       23.82      0.74 o
  -4   1   1      665.22      654.88      4.08 o
  -3   1   1     2723.78     2814.32     15.57 o
  -2   1   1        0.00        1.12      0.26 o
  -1   1   1     1841.49     1728.79      8.96 o
   0   1   1       98.04      110.70      0.78 o
   1   1   1     4012.42     4097.22     22.29 o
   2   1   1      307.03      341.62      2.13 o
   3   1   1      393.76      417.90      2.96 o
   4   1   1       36.41       35.82      0.82 o
   5   1   1       21.51       24.05      0.86 o
   6   1   1        0.13       -0.91      0.91 o
   7   1   1        4.65       10.50      2.25 o
  -7   2   1       24.15       19.49      1.87 o
  -6   2   1       31.32       27.90      1.28 o
  -5   2   1       80.09       79.25      1.19 o
  -4   2   1      111.48      119.98      1.31 o
  -3   2   1      260.50      261.14      1.94 o
  -2   2   1        9.75        3.07      0.25 o
  -1   2   1     3369.29     3565.84     19.05 o
   0   2   1     1165.28     1234.13      6.81 o
   1   2   1     1796.15     1833.47     10.46 o
   2   2   1      231.13      233.73      1.70 o
   3   2   1       90.22      103.38      1.17 o
   4   2   1       41.71       49.41      0.93 o
   5   2   1      226.18      240.24      2.34 o
   6   2   1        2.31        1.30      1.00 o
   7   2   1      114.76      133.97      4.00 o
  -7   3   1       15.03       13.40      1.74 o
  -6   3   1      134.65      135.98      2.21 o
  -5   3   1      199.51      202.43      1.99 o
  -4   3   1      134.95      135.49      1.32 o
  -3   3   1       84.77       86.59      0.93 o
  -2   3   1       65.12       68.10      0.65 o
  -1   3   1        0.13        1.04      0.19 o
   0   3   1     3073.53     2974.99     15.84 o
   1   3   1     2022.72     2223.51     12.98 o
   2   3   1       84.61      129.98      0.95 o
   3   3   1      453.78      459.26      3.43 o
   4   3   1        0.08        0.23      0.50 o
   5   3   1       14.77       12.58      0.96 o
   6   3   1        6.00        6.58      0.96 o
   7   3   1        2.09       -2.03      3.76 o
  -7   4   1       13.38       12.17      1.75 o
  -6   4   1        8.26        5.42      1.24 o
  -5   4   1       36.21       31.36      1.04 o
  -4   4   1      438.44      478.67      3.40 o
  -3   4   1     2603.84     2643.53     15.85 o
  -2   4   1      968.45      949.36      5.57 o
  -1   4   1      716.84      811.13      4.45 o
   0   4   1     3345.45     3304.36     17.92 o
   1   4   1        1.53        2.31      0.18 o
   2   4   1      286.06      301.82      1.91 o
   3   4   1      171.26      198.16      1.65 o
   4   4   1      688.60      633.65      4.63 o
   5   4   1       26.53       32.45      1.03 o
   6   4   1      108.44       99.62      1.77 o
   7   4   1       18.94       23.29      4.56 o
  -7   5   1       19.51       16.23      1.73 o
  -6   5   1      170.74      174.23      2.55 o
  -5   5   1       15.14       13.85      0.84 o
  -4   5   1      393.28      392.39      3.06 o
  -3   5   1       33.90       31.53      0.67 o
  -2   5   1      986.74     1085.49      6.01 o
  -1   5   1      495.18      525.92      3.23 o
   0   5   1     2826.62     2810.46     15.34 o
   1   5   1      617.87      714.48      4.08 o
   2   5   1      323.82      251.14      1.81 o
   3   5   1       13.69       19.95      0.53 o
   4   5   1     1122.12     1117.75      7.70 o
   5   5   1       18.10       14.42      0.83 o
   6   5   1        3.55        3.77      1.05 o
   7   5   1        6.19       -3.07      3.55 o
  -7   6   1        1.24       -1.18      1.81 o
  -6   6   1       59.81       73.49      2.04 o
  -5   6   1       43.74       37.72      1.02 o
  -4   6   1      761.64      810.63      5.26 o
  -3   6   1      262.09      297.27      1.97 o
  -2   6   1       37.17       20.01      0.41 o
  -1   6   1     1658.36     1715.96     10.37 o
   0   6   1     1536.21     1602.10      8.99 o
   1   6   1      192.97      201.45      1.30 o
   2   6   1      780.33      775.74      4.94 o
   3   6   1      153.42      173.65      1.54 o
   4   6   1      308.22      313.13      2.63 o
   5   6   1       21.67       19.67      0.96 o
   6   6   1      135.91      134.07      2.33 o
   7   6   1        9.97        7.69      3.03 o
  -7   7   1        9.31       10.61      1.97 o
  -6   7   1       88.63       83.81      2.09 o
  -5   7   1       13.62       11.36      0.93 o
  -4   7   1      411.77      394.85      2.86 o
  -3   7   1       31.42       34.06      0.61 o
  -2   7   1      140.88      156.27      1.22 o
  -1   7   1       75.21       80.85      0.75 o
   0   7   1     1723.56     1753.52      9.52 o
   1   7   1        2.74        8.74      0.27 o
   2   7   1     2195.97     2140.33     13.19 o
   3   7   1      171.29      156.14      1.49 o
   4   7   1     1105.96     1085.65      7.79 o
   5   7   1        0.02       -0.78      0.85 o
   6   7   1        5.93        8.03      1.53 o
   7   7   1        8.23       17.00      3.20 o
  -7   8   1       16.24       20.10      2.19 o
  -6   8   1       72.48       74.74      1.95 o
  -5   8   1        4.85        5.76      0.98 o
  -4   8   1      930.48      908.56      6.75 o
  -3   8   1       39.52       28.03      0.56 o
  -2   8   1      522.51      464.57      3.02 o
  -1   8   1      819.50      985.74      5.93 o
   0   8   1        0.98        1.41      0.23 o
   1   8   1     1056.36     1167.84      6.61 o
   2   8   1      432.57      451.77      3.16 o
   3   8   1       14.16       21.98      0.73 o
   4   8   1      419.00      397.14      3.56 o
   5   8   1      144.70      134.53      2.26 o
   6   8   1      129.54      131.38      3.02 o
   7   8   1        7.19        9.73      3.21 o
  -7   9   1       38.92       37.78      2.56 o
  -6   9   1       40.22       42.37      1.67 o
  -5   9   1      148.04      168.64      2.55 o
  -4   9   1       94.68       89.60      1.55 o
  -3   9   1       41.68       35.95      0.77 o
  -2   9   1       36.96       38.97      0.73 o
  -1   9   1     1477.12     1627.14      9.71 o
   0   9   1     2740.34     2895.56     15.41 o
   1   9   1      521.34      467.81      2.91 o
   2   9   1     1144.93     1110.17      7.02 o
   3   9   1      838.99      780.98      5.84 o
   4   9   1      293.32      297.63      2.82 o
   5   9   1       98.35      115.61      2.80 o
   6   9   1        5.67        7.79      1.67 o
   7   9   1        1.48       -1.38      2.82 o
  -7  10   1       10.51       14.04      2.72 o
  -6  10   1       38.56       42.43      1.77 o
  -5  10   1       14.20       21.35      1.21 o
  -4  10   1      346.19      323.86      3.36 o
  -3  10   1      321.29      330.39      2.62 o
  -2  10   1      309.35      296.89      2.36 o
  -1  10   1      585.82      581.71      3.80 o
   0  10   1      690.70      840.41      4.78 o
   1  10   1      157.22      172.62      1.28 o
   2  10   1      160.37      178.85      1.50 o
   3  10   1       28.27       34.44      0.81 o
   4  10   1       68.19       63.61      1.43 o
   5  10   1      149.64      141.92      2.47 o
   6  10   1       60.61       53.67      2.50 o
   7  10   1       44.63       36.42      4.00 o
  -7  11   1       73.38       84.29      3.62 o
  -6  11   1       16.85       19.62      1.60 o
  -5  11   1      373.57      370.73      4.15 o
  -4  11   1        5.66        6.06      0.83 o
  -3  11   1       60.19       74.50      1.14 o
  -2  11   1       72.15       72.63      1.00 o
  -1  11   1       92.89      101.10      1.01 o
   0  11   1       60.31       91.04      0.84 o
   1  11   1      902.47      835.68      5.01 o
   2  11   1      507.39      496.90      3.50 o
   3  11   1     1440.85     1408.77     10.53 o
   4  11   1      155.43      149.46      2.11 o
   5  11   1      385.10      404.42      4.72 o
   6  11   1        3.46        3.69      1.84 o
   7  11   1        5.01        2.93      4.35 o
  -7  12   1        1.06       -1.98      2.47 o
  -6  12   1        3.33        0.77      1.59 o
  -5  12   1      146.61      144.48      2.60 o
  -4  12   1      192.82      175.70      2.47 o
  -3  12   1     1070.60     1016.67      7.71 o
  -2  12   1       36.08       36.07      0.85 o
  -1  12   1      605.97      583.41      3.88 o
   0  12   1     1261.28     1314.32      7.83 o
   1  12   1       32.75       24.68      0.92 o
   2  12   1       13.63       17.60      0.54 o
   3  12   1       17.18       22.73      0.82 o
   4  12   1      106.55       94.11      1.89 o
   5  12   1      262.42      289.33      4.11 o
   6  12   1       15.88       16.00      2.16 o
  -6  13   1        2.32        2.21      1.70 o
  -5  13   1      138.73      144.15      2.66 o
  -4  13   1       63.88       65.18      1.93 o
  -3  13   1      185.18      188.40      2.18 o
  -2  13   1       19.90       21.40      0.69 o
  -1  13   1      137.66      127.59      1.29 o
   0  13   1        4.21        7.71      0.43 o
   1  13   1     4500.48     4432.01     25.41 o
   2  13   1       22.26       29.11      0.67 o
   3  13   1      771.47      754.05      5.87 o
   4  13   1       19.44       19.86      1.14 o
   5  13   1        4.11        2.34      1.77 o
   6  13   1        2.83        1.48      2.18 o
  -6  14   1        0.79        1.23      2.06 o
  -5  14   1      115.53      121.53      2.50 o
  -4  14   1       21.46       18.26      1.12 o
  -3  14   1     1154.87     1129.95      8.92 o
  -2  14   1      112.68      106.33      1.39 o
  -1  14   1      645.28      660.34      4.51 o
   0  14   1     1053.08      990.80      6.31 o
   1  14   1       13.59       20.70      0.92 o
   2  14   1       55.49       68.04      1.09 o
   3  14   1        5.43        8.02      0.75 o
   4  14   1       12.41       13.58      1.09 o
   5  14   1       32.64       33.13      1.94 o
   6  14   1       16.08       17.60      2.51 o
  -6  15   1       23.76       26.55      2.60 o
  -5  15   1      319.69      318.66      4.38 o
  -4  15   1       10.41        9.94      1.07 o
  -3  15   1        3.54        2.62      0.81 o
  -2  15   1       97.01       99.93      1.40 o
  -1  15   1      937.59      875.23      7.41 o
   0  15   1       83.30       76.70      1.02 o
   1  15   1       73.41       78.78      1.07 o
   2  15   1       22.77       24.25      0.83 o
   3  15   1      126.56      126.05      1.83 o
   4  15   1      278.52      269.54      3.57 o
   5  15   1       88.93       90.16      3.06 o
   6  15   1        8.07       11.19      3.15 o
  -6  16   1       14.59        9.93      2.35 o
  -5  16   1        0.01        0.66      1.42 o
  -4  16   1      399.58      369.07      4.17 o
  -3  16   1      127.33      136.34      2.09 o
  -2  16   1      274.06      248.92      2.55 o
  -1  16   1      984.20      966.55      6.93 o
   0  16   1      225.73      212.30      1.84 o
   1  16   1      215.30      202.39      1.89 o
   2  16   1      150.53      140.46      1.82 o
   3  16   1      123.60      126.14      2.16 o
   4  16   1       42.72       48.53      1.65 o
   5  16   1       16.62       13.66      1.95 o
   6  16   1      151.42      169.21      6.13 o
  -6  17   1        1.31        5.73      2.41 o
  -5  17   1        3.14        1.14      1.56 o
  -4  17   1        0.24        1.63      1.17 o
  -3  17   1        1.23        1.66      0.90 o
  -2  17   1       40.24       36.15      1.11 o
  -1  17   1       97.47       97.96      1.43 o
   0  17   1     1193.70     1149.84      7.89 o
   1  17   1      338.11      340.79      2.90 o
   2  17   1     1044.98     1008.57      9.33 o
   3  17   1       29.17       33.28      1.32 o
   4  17   1      120.09      117.00      2.54 o
   5  17   1        0.85       -0.36      1.89 o
   6  17   1       13.75       15.64      3.55 o
  -6  18   1       66.16       71.01      3.78 o
  -5  18   1       85.10       95.64      2.77 o
  -4  18   1      139.76      136.07      2.76 o
  -3  18   1       15.13       17.34      1.16 o
  -2  18   1      288.70      282.89      3.02 o
  -1  18   1      206.74      186.53      2.13 o
   0  18   1     1049.38     1008.08      6.91 o
   1  18   1       90.65       94.99      1.53 o
   2  18   1       45.95       41.01      1.16 o
   3  18   1       31.60       31.22      1.70 o
   4  18   1       94.74       91.83      2.54 o
   5  18   1       27.25       25.65      2.28 o
   6  18   1       95.90      108.80      5.59 o
  -5  19   1       26.00       24.22      1.96 o
  -4  19   1       26.76       27.72      1.65 o
  -3  19   1        7.55        3.47      1.09 o
  -2  19   1      189.73      176.20      2.40 o
  -1  19   1      172.38      169.46      2.07 o
   0  19   1      178.46      190.45      2.05 o
   1  19   1        3.62        3.98      0.83 o
   2  19   1      113.40      113.95      1.77 o
   3  19   1       10.95       13.54      1.26 o
   4  19   1      172.32      178.32      3.51 o
   5  19   1        3.91        4.56      2.17 o
  -5  20   1        2.08        1.50      2.01 o
  -4  20   1       35.39       38.37      1.88 o
  -3  20   1      160.18      156.91      2.73 o
  -2  20   1      541.23      524.58      5.29 o
  -1  20   1       97.49       91.38      1.80 o
   0  20   1      458.58      433.55      3.82 o
   1  20   1       48.71       50.67      1.31 o
   2  20   1      128.69      113.60      2.14 o
   3  20   1       66.84       74.65      2.08 o
   4  20   1        5.34        3.44      1.62 o
   5  20   1        5.07        5.49      2.51 o
  -5  21   1       69.96       70.07      3.36 o
  -4  21   1       19.53       20.58      1.77 o
  -3  21   1        0.71        2.07      1.33 o
  -2  21   1       11.15       15.87      1.37 o
  -1  21   1      132.37      123.78      2.11 o
   0  21   1       45.31       44.24      1.44 o
   1  21   1      204.41      184.68      2.43 o
   2  21   1      119.17      129.68      2.43 o
   3  21   1       39.49       38.35      2.01 o
   4  21   1       16.00       17.53      2.13 o
   5  21   1        1.55        0.60      2.64 o
  -5  22   1       26.98       25.94      2.79 o
  -4  22   1       24.54       30.42      1.95 o
  -3  22   1      106.26      110.91      2.70 o
  -2  22   1       72.82       67.29      2.02 o
  -1  22   1      317.03      312.52      3.87 o
   0  22   1       29.57       30.95      1.23 o
   1  22   1       58.47       57.44      1.58 o
   2  22   1        0.08       -1.11      1.18 o
   3  22   1       23.82       22.03      2.31 o
   4  22   1        3.73        5.26      2.12 o
   5  22   1       57.05       59.06      3.60 o
  -4  23   1        3.98        4.02      1.86 o
  -3  23   1        0.05        3.02      1.51 o
  -2  23   1       11.19        9.56      1.35 o
  -1  23   1       64.39       63.18      1.87 o
   0  23   1       18.85       15.83      1.31 o
   1  23   1      238.66      243.92      3.53 o
   2  23   1       25.50       22.79      1.70 o
   3  23   1      112.95      116.07      3.03 o
   4  23   1        1.85        0.08      2.35 o
  -4  24   1        0.72       -0.36      1.99 o
  -3  24   1      148.69      158.45      3.92 o
  -2  24   1       11.34       12.19      1.51 o
  -1  24   1      117.89      114.11      2.57 o
   0  24   1        0.47       -1.34      1.34 o
   1  24   1       15.65       14.69      1.77 o
   2  24   1        0.61        1.85      1.50 o
   3  24   1       12.73       11.15      2.16 o
   4  24   1        0.01        0.61      2.55 o
  -4  25   1        3.86       -0.15      2.24 o
  -3  25   1        2.07        1.60      1.96 o
  -2  25   1        0.68       -0.06      1.56 o
  -1  25   1       52.12       53.64      2.11 o
   0  25   1        0.01        1.60      1.52 o
   1  25   1      117.27      129.25      3.41 o
   2  25   1        0.02       -0.81      1.70 o
   3  25   1       58.50       61.29      3.30 o
   4  25   1       12.69       14.15      2.93 o
  -3  26   1       60.25       63.65      4.21 o
  -2  26   1        9.49        7.37      1.79 o
  -1  26   1       24.99       23.31      1.80 o
   0  26   1       46.83       48.31      2.24 o
   1  26   1       10.49       13.98      1.97 o
   2  26   1        4.08        4.75      1.97 o
   3  26   1       40.49       39.55      3.14 o
  -3  27   1        2.56        3.49      2.49 o
  -2  27   1       32.96       37.63      2.52 o
  -1  27   1       15.08       17.48      1.93 o
   0  27   1        0.32        0.42      1.91 o
   1  27   1        7.34        3.03      2.19 o
   2  27   1       43.52       46.98      2.82 o
   3  27   1       21.69       24.60      2.99 o
  -2  28   1       15.22       18.24      2.64 o
  -1  28   1        3.95        2.05      2.20 o
   0  28   1       36.58       32.64      3.52 o
   1  28   1        9.34       12.87      2.79 o
   2  28   1       30.80       33.11      3.08 o
  -1  29   1        8.78        8.39      2.93 o
   0  29   1       17.19       20.84      3.24 o
   1  29   1        4.30        2.09      3.17 o
  -6   0   2       93.17       96.55      3.00 o
  -4   0   2       15.50       13.79      0.73 o
  -2   0   2     1160.13     1213.43      9.28 o
   0   0   2     2184.70     2338.13     21.17 o
   2   0   2       39.23       39.02      0.90 o
   4   0   2      136.83      140.94      2.20 o
   6   0   2        0.84        2.18      3.86 o
  -7   1   2        9.25        6.20      1.65 o
  -6   1   2        2.29        1.71      1.04 o
  -5   1   2       51.90       50.95      1.05 o
  -4   1   2     1133.86     1119.86      6.89 o
  -3   1   2      249.99      242.95      1.75 o
  -2   1   2     6414.41     6092.60     33.15 o
  -1   1   2     3197.88     3115.36     15.98 o
   0   1   2     1292.84     1533.31      9.35 o
   1   1   2    20447.37    17434.58    167.95 o
   2   1   2      611.56      685.05      4.56 o
   3   1   2       65.51       75.40      1.01 o
   4   1   2       21.53       13.90      0.65 o
   5   1   2      223.77      212.25      2.14 o
   6   1   2       31.07       33.51      1.77 o
   7   1   2        1.85        4.68      1.95 o
  -7   2   2       13.65       16.11      1.84 o
  -6   2   2       84.81       81.79      1.77 o
  -5   2   2      155.64      163.29      1.67 o
  -4   2   2     1396.59     1389.24      8.63 o
  -3   2   2     1392.66     1385.02      8.07 o
  -2   2   2      125.14      151.40      1.09 o
  -1   2   2     4035.57     3821.12     20.16 o
   0   2   2      860.60      796.05      4.46 o
   1   2   2        2.32        3.17      0.25 o
   2   2   2      226.15      271.98      1.94 o
   3   2   2      343.65      316.61      2.39 o
   4   2   2      165.70      168.69      1.72 o
   5   2   2      636.43      606.67      4.33 o
   6   2   2      154.20      166.56      3.08 o
   7   2   2       37.35       39.37      2.52 o
  -7   3   2       39.50       40.89      2.81 o
  -6   3   2        1.11        1.24      1.01 o
  -5   3   2      368.74      370.69      3.07 o
  -4   3   2        0.18        0.09      0.45 o
  -3   3   2     1542.87     1556.55      9.02 o
  -2   3   2      556.81      532.25      3.20 o
  -1   3   2    10651.55     9790.38     63.98 o
   0   3   2    18838.56    17196.17     98.92 o
   1   3   2     6168.92     5710.87     36.50 o
   2   3   2      557.10      566.83      3.78 o
   3   3   2      296.31      322.29      2.34 o
   4   3   2       18.28       15.51      0.64 o
   5   3   2       52.95       53.30      1.28 o
   6   3   2       33.04       41.03      1.64 o
   7   3   2       37.82       36.72      3.06 o
  -7   4   2       62.20       71.97      2.34 o
  -6   4   2       28.61       22.56      1.25 o
  -5   4   2       50.64       52.85      1.21 o
  -4   4   2      217.07      229.00      1.94 o
  -3   4   2      611.73      587.16      3.68 o
  -2   4   2     1419.92     1454.31      8.10 o
  -1   4   2     5596.09     5203.86     31.65 o
   0   4   2     3389.86     3403.26     18.14 o
   1   4   2     2742.55     2769.54     16.87 o
   2   4   2      626.54      647.63      4.17 o
   3   4   2     1001.28     1054.96      6.74 o
   4   4   2      507.00      499.92      3.90 o
   5   4   2      445.26      422.21      3.82 o
   6   4   2        6.24        7.90      1.15 o
   7   4   2       35.97       28.02      3.27 o
  -7   5   2       55.27       59.21      2.20 o
  -6   5   2        2.39        0.78      1.07 o
  -5   5   2        8.89        6.20      0.80 o
  -4   5   2        6.54        4.47      0.50 o
  -3   5   2     1451.98     1456.88      8.74 o
  -2   5   2      143.28      140.90      1.14 o
  -1   5   2      790.02      748.54      4.71 o
   0   5   2      129.37      178.30      1.19 o
   1   5   2     5100.91     4746.95     28.22 o
   2   5   2      102.87      101.84      0.98 o
   3   5   2      698.16      594.39      4.02 o
   4   5   2       24.24       21.63      0.71 o
   5   5   2       96.54       92.08      1.58 o
   6   5   2       15.08       16.22      1.49 o
   7   5   2       43.04       39.37      6.75 o
  -7   6   2      106.80      128.50      3.35 o
  -6   6   2       17.34       26.22      1.37 o
  -5   6   2      563.56      579.21      4.75 o
  -4   6   2        0.02        0.55      0.57 o
  -3   6   2      784.41      735.26      4.83 o
  -2   6   2      572.38      607.66      4.04 o
  -1   6   2      183.55      223.40      1.75 o
   0   6   2      251.46      293.63      1.82 o
   1   6   2     4108.90     4173.63     24.23 o
   2   6   2      193.77      215.31      1.70 o
   3   6   2      747.88      669.44      4.78 o
   4   6   2       11.39        6.94      0.64 o
   5   6   2      667.96      624.58      5.64 o
   6   6   2        1.42        1.43      1.48 o
   7   6   2       46.77       36.75      6.56 o
  -7   7   2       22.80       19.09      1.96 o
  -6   7   2       17.58       14.49      1.25 o
  -5   7   2       37.80       36.55      1.19 o
  -4   7   2        5.53        5.76      0.58 o
  -3   7   2      368.81      376.43      2.53 o
  -2   7   2       28.71       35.43      0.53 o
  -1   7   2      829.66      808.78      4.99 o
   0   7   2       77.37      108.22      0.92 o
   1   7   2     1056.10      977.51      5.66 o
   2   7   2       55.53       69.19      0.82 o
   3   7   2      142.32      129.51      1.36 o
   4   7   2       37.73       48.65      1.26 o
   5   7   2        0.55       -0.88      1.05 o
   6   7   2        8.38        9.09      1.73 o
   7   7   2       15.01       11.06      5.81 o
  -7   8   2       42.93       52.54      2.63 o
  -6   8   2       11.85       13.32      1.27 o
  -5   8   2      124.94      137.50      2.14 o
  -4   8   2      277.35      268.61      2.77 o
  -3   8   2      156.32      145.13      1.40 o
  -2   8   2        2.14        1.67      0.34 o
  -1   8   2        0.30       -0.04      0.26 o
   0   8   2       94.18       76.64      0.77 o
   1   8   2     2091.35     2163.86     12.50 o
   2   8   2      281.18      290.64      2.21 o
   3   8   2      467.90      451.80      3.56 o
   4   8   2       63.81       64.48      1.42 o
   5   8   2      172.80      164.61      2.75 o
   6   8   2        4.30        0.66      2.17 o
   7   8   2       21.19       21.84      8.44 o
  -7   9   2        4.72        3.07      2.06 o
  -6   9   2        2.16        0.23      1.20 o
  -5   9   2        8.85        4.51      0.98 o
  -4   9   2        2.43        1.41      0.74 o
  -3   9   2        0.30        0.74      0.41 o
  -2   9   2        0.95        0.59      0.34 o
  -1   9   2      625.30      702.34      4.29 o
   0   9   2      619.84      627.07      3.93 o
   1   9   2       63.35       84.57      0.86 o
   2   9   2       70.07       59.75      0.83 o
   3   9   2       20.25       19.03      0.63 o
   4   9   2      292.53      271.40      3.23 o
   5   9   2        3.13        2.73      1.14 o
   6   9   2        0.31        2.82      1.98 o
   7   9   2        0.21        3.52      8.72 o
  -7  10   2        1.86        2.72      2.08 o
  -6  10   2      151.02      164.65      2.80 o
  -5  10   2       11.63        8.88      1.09 o
  -4  10   2     1220.34     1143.14      9.35 o
  -3  10   2       40.80       32.37      0.81 o
  -2  10   2        6.25        3.12      0.46 o
  -1  10   2      559.08      594.71      3.71 o
   0  10   2      689.59      704.43      4.49 o
   1  10   2      202.03      225.16      1.66 o
   2  10   2     1362.17     1380.84      8.60 o
   3  10   2       36.22       30.73      0.84 o
   4  10   2      741.13      728.93      6.75 o
   5  10   2        2.32        0.61      1.15 o
   6  10   2       36.75       31.14      2.26 o
   7  10   2        0.80       -0.48      4.37 o
  -7  11   2        5.02        4.99      2.28 o
  -6  11   2        9.93        7.15      1.41 o
  -5  11   2       27.33       25.35      1.31 o
  -4  11   2       80.04       66.40      1.52 o
  -3  11   2        1.05        1.13      0.46 o
  -2  11   2      174.81      194.40      2.14 o
  -1  11   2      100.95      113.42      1.04 o
   0  11   2      817.78      799.46      5.01 o
   1  11   2      479.98      526.74      3.53 o
   2  11   2      266.45      250.97      1.95 o
   3  11   2       67.73       63.62      1.24 o
   4  11   2      182.98      168.59      2.48 o
   5  11   2       11.50       10.31      1.29 o
   6  11   2       10.11        8.16      2.07 o
  -7  12   2        1.14        0.48      4.22 o
  -6  12   2      114.03      123.32      3.27 o
  -5  12   2       15.99       16.58      1.23 o
  -4  12   2      426.62      401.96      4.25 o
  -3  12   2       80.99       86.90      1.45 o
  -2  12   2       31.35       38.20      0.74 o
  -1  12   2      974.85     1004.55      6.32 o
   0  12   2      245.09      259.53      1.95 o
   1  12   2        7.96       13.37      0.49 o
   2  12   2     1130.86     1188.69      7.80 o
   3  12   2       11.63       15.50      0.84 o
   4  12   2      490.89      490.40      5.33 o
   5  12   2        3.42        1.33      1.40 o
   6  12   2       81.86       90.94      4.66 o
  -6  13   2       19.86       22.19      1.84 o
  -5  13   2       43.82       43.41      1.57 o
  -4  13   2      120.83      110.70      2.03 o
  -3  13   2       16.21       28.23      0.98 o
  -2  13   2      149.94      144.01      1.47 o
  -1  13   2       56.55       59.52      0.90 o
   0  13   2     1359.27     1380.47      8.82 o
   1  13   2     1145.46     1156.03      7.48 o
   2  13   2      285.01      284.12      2.41 o
   3  13   2      210.49      192.05      2.39 o
   4  13   2       11.01       11.05      1.17 o
   5  13   2        0.55       -0.08      1.41 o
   6  13   2       69.42       75.41      4.44 o
  -6  14   2       20.27       21.92      2.08 o
  -5  14   2       38.87       33.43      1.50 o
  -4  14   2      182.34      178.12      2.61 o
  -3  14   2     1070.28      982.73      8.19 o
  -2  14   2       70.97       71.65      1.04 o
  -1  14   2      705.77      698.67      4.73 o
   0  14   2        0.85        1.54      0.47 o
   1  14   2      120.32      123.74      1.31 o
   2  14   2      222.43      236.53      2.21 o
   3  14   2       26.39       32.45      1.12 o
   4  14   2      303.72      288.43      3.50 o
   5  14   2       72.80       78.17      2.47 o
   6  14   2       41.53       39.16      4.19 o
  -6  15   2       20.76       22.51      2.34 o
  -5  15   2        0.03       -0.23      1.38 o
  -4  15   2        3.04        3.17      1.02 o
  -3  15   2      500.20      488.50      4.44 o
  -2  15   2        5.02        4.63      0.74 o
  -1  15   2       25.74       33.29      0.73 o
   0  15   2      927.83      942.97      6.13 o
   1  15   2       77.17       83.31      1.08 o
   2  15   2      453.23      473.94      3.94 o
   3  15   2      155.66      140.39      2.16 o
   4  15   2       13.07        9.96      1.29 o
   5  15   2        6.51        4.09      1.68 o
   6  15   2       24.34       24.84      3.29 o
  -6  16   2        3.29        2.33      2.10 o
  -5  16   2       61.36       55.97      2.11 o
  -4  16   2        5.48        4.57      1.14 o
  -3  16   2        8.71        8.66      1.01 o
  -2  16   2      378.89      373.16      3.57 o
  -1  16   2       33.79       36.53      0.83 o
   0  16   2       28.14       28.26      0.70 o
   1  16   2        1.09        1.03      0.51 o
   2  16   2      151.91      147.06      1.95 o
   3  16   2        2.92       -0.87      0.87 o
   4  16   2      112.37      106.43      2.57 o
   5  16   2        4.27        6.47      1.76 o
   6  16   2       13.46        8.77      3.43 o
  -6  17   2        6.55        6.02      2.25 o
  -5  17   2        0.51        0.17      1.78 o
  -4  17   2        0.10        0.38      1.10 o
  -3  17   2      173.24      182.07      2.63 o
  -2  17   2      119.89      122.07      1.85 o
  -1  17   2      110.80      114.60      1.53 o
   0  17   2       84.87       82.98      1.20 o
   1  17   2        7.21        9.88      0.69 o
   2  17   2       21.35       17.60      0.95 o
   3  17   2        0.45        1.00      0.94 o
   4  17   2        0.60        2.42      1.44 o
   5  17   2       11.10       13.50      2.01 o
   6  17   2        1.71       -1.47      3.42 o
  -6  18   2        9.30        8.97      3.46 o
  -5  18   2       61.76       64.54      2.41 o
  -4  18   2      122.62      112.26      2.45 o
  -3  18   2       20.48       18.82      1.19 o
  -2  18   2      472.55      426.30      4.05 o
  -1  18   2      143.95      124.84      1.80 o
   0  18   2      148.11      144.31      1.66 o
   1  18   2        4.08        1.65      0.69 o
   2  18   2       31.09       32.97      1.16 o
   3  18   2       71.46       68.07      1.92 o
   4  18   2       89.19       88.18      2.58 o
   5  18   2       50.54       63.57      3.86 o
  -5  19   2        2.24        2.92      1.83 o
  -4  19   2       22.38       19.07      1.61 o
  -3  19   2      141.63      143.43      2.60 o
  -2  19   2      183.63      187.80      2.42 o
  -1  19   2      334.04      348.59      3.67 o
   0  19   2      390.71      409.51      3.59 o
   1  19   2      181.22      197.66      2.27 o
   2  19   2       98.80       95.78      1.83 o
   3  19   2        0.15        0.02      1.29 o
   4  19   2       65.95       57.07      2.32 o
   5  19   2        4.89        3.12      2.60 o
  -5  20   2       25.77       24.52      2.33 o
  -4  20   2       44.90       39.09      2.02 o
  -3  20   2      134.02      129.60      2.50 o
  -2  20   2      183.09      183.19      2.68 o
  -1  20   2      354.82      315.56      3.38 o
   0  20   2      185.47      175.30      2.17 o
   1  20   2        0.01        0.96      0.96 o
   2  20   2       29.59       30.58      1.74 o
   3  20   2      232.27      226.90      3.94 o
   4  20   2       51.08       54.38      2.57 o
   5  20   2       46.97       46.56      5.29 o
  -5  21   2        9.21        5.38      2.13 o
  -4  21   2        4.21        0.45      1.61 o
  -3  21   2       22.83       25.90      1.49 o
  -2  21   2        0.97        1.79      1.16 o
  -1  21   2      187.10      180.83      2.56 o
   0  21   2      228.64      218.26      2.76 o
   1  21   2      111.73      101.93      2.00 o
   2  21   2       96.56       97.78      2.21 o
   3  21   2       49.69       48.54      2.16 o
   4  21   2        3.06        1.93      2.00 o
   5  21   2        2.21       -1.19      3.25 o
  -5  22   2        8.55        7.69      2.52 o
  -4  22   2       40.85       42.70      2.19 o
  -3  22   2       51.43       54.34      1.88 o
  -2  22   2        0.12        0.34      1.19 o
  -1  22   2        0.25        0.06      1.09 o
   0  22   2        9.85       13.13      1.16 o
   1  22   2       11.38       14.27      1.22 o
   2  22   2        8.12        6.94      1.49 o
   3  22   2        8.66        8.88      1.68 o
   4  22   2       66.86       65.09      3.16 o
  -4  23   2        0.07        0.41      1.87 o
  -3  23   2        0.07       -0.22      1.46 o
  -2  23   2       85.57       83.17      2.34 o
  -1  23   2       14.45       14.14      1.32 o
   0  23   2      120.83      128.84      2.98 o
   1  23   2       12.56        8.36      1.32 o
   2  23   2        0.89        2.56      1.57 o
   3  23   2        6.66        6.28      1.86 o
   4  23   2        0.75        0.66      2.38 o
  -4  24   2       35.50       40.25      2.66 o
  -3  24   2        4.89        7.70      1.73 o
  -2  24   2       44.81       42.63      1.88 o
  -1  24   2       10.28       11.63      1.40 o
   0  24   2        1.60        1.11      1.36 o
   1  24   2        6.65        8.72      1.55 o
   2  24   2       55.80       58.73      2.69 o
   3  24   2       16.16       15.19      2.31 o
   4  24   2       51.89       48.58      3.34 o
  -4  25   2        0.09       -2.47      2.47 o
  -3  25   2        0.94       -1.52      1.89 o
  -2  25   2        1.27        1.25      1.55 o
  -1  25   2        2.43        3.80      1.43 o
   0  25   2        4.22        4.26      1.52 o
   1  25   2        0.11       -0.58      1.83 o
   2  25   2       58.80       57.05      2.69 o
   3  25   2        1.45        4.45      2.52 o
  -3  26   2        5.10        6.06      2.48 o
  -2  26   2       19.88       18.63      1.88 o
  -1  26   2        2.83        5.84      1.58 o
   0  26   2        0.05        0.04      1.84 o
   1  26   2       10.47        9.48      2.16 o
   2  26   2       21.37       25.45      2.80 o
   3  26   2        4.77        2.00      2.63 o
  -3  27   2        2.33        1.36      2.44 o
  -2  27   2        4.24        4.98      2.29 o
  -1  27   2       27.03       29.31      2.18 o
   0  27   2        0.67       -0.21      1.93 o
   1  27   2       56.98       63.03      3.43 o
   2  27   2        3.95        2.01      2.70 o
  -2  28   2        1.53        0.06      2.40 o
  -1  28   2        0.24       -1.30      2.24 o
   0  28   2       11.70        7.27      2.54 o
   1  28   2       29.53       38.35      3.14 o
   2  28   2        0.69        2.06      3.17 o
  -1  29   2       27.04       25.24      3.10 o
   0  29   2        2.16        3.03      2.99 o
   1  29   2       27.92       25.12      3.17 o
  -7   0   3        2.30        1.21      2.25 o
  -5   0   3      153.11      161.07      2.97 o
  -3   0   3     1080.94     1074.04      9.71 o
  -1   0   3     1110.65     1333.64     11.11 o
   1   0   3       22.10       16.75      0.51 o
   3   0   3      625.00      583.92      6.13 o
   5   0   3       12.90       17.45      1.43 o
   7   0   3       15.28       21.39      2.98 o
  -7   1   3       42.30       47.23      2.22 o
  -6   1   3        1.36       -0.56      1.14 o
  -5   1   3       53.75       54.59      1.20 o
  -4   1   3       15.55       13.01      0.56 o
  -3   1   3     1220.27     1217.28      7.28 o
  -2   1   3      499.84      495.91      2.89 o
  -1   1   3     1700.64     1538.03      9.05 o
   0   1   3      643.98      682.08      4.36 o
   1   1   3      142.60      130.28      1.23 o
   2   1   3       82.04       83.73      0.96 o
   3   1   3        7.58        7.51      0.46 o
   4   1   3       85.03       79.40      1.12 o
   5   1   3      142.86      148.18      3.25 o
   6   1   3       75.25       76.75      2.32 o
   7   1   3       20.46       26.48      2.09 o
  -7   2   3      113.99      120.61      3.68 o
  -6   2   3        9.57       10.82      1.18 o
  -5   2   3      112.72      115.91      1.59 o
  -4   2   3      119.85      110.35      1.23 o
  -3   2   3      337.83      331.07      2.21 o
  -2   2   3     1611.64     1687.91      9.62 o
  -1   2   3      596.57      716.55      4.45 o
   0   2   3      123.31      150.33      1.20 o
   1   2   3       45.34       36.57      0.59 o
   2   2   3       57.26       77.45      0.81 o
   3   2   3        9.73        7.40      0.46 o
   4   2   3      167.48      177.18      1.77 o
   5   2   3        4.95        6.16      1.31 o
   6   2   3        9.85       10.42      1.83 o
   7   2   3        4.11        5.10      2.54 o
  -7   3   3        4.17        5.64      1.79 o
  -6   3   3       29.11       32.61      1.30 o
  -5   3   3        0.31        0.73      0.77 o
  -4   3   3       94.34      101.14      1.17 o
  -3   3   3      758.82      757.41      4.62 o
  -2   3   3      805.69      983.60      5.81 o
  -1   3   3     1243.16     1217.67      6.93 o
   0   3   3      816.55      825.84      4.85 o
   1   3   3      199.75      195.77      1.63 o
   2   3   3        0.07        1.17      0.29 o
   3   3   3       20.38       23.28      0.57 o
   4   3   3       98.55      103.11      1.35 o
   5   3   3      309.48      312.97      3.57 o
   6   3   3       83.01       83.41      2.94 o
   7   3   3       22.41       23.98      2.84 o
  -7   4   3       11.34        6.52      1.81 o
  -6   4   3        0.04       -1.12      1.12 o
  -5   4   3        4.35        3.72      0.87 o
  -4   4   3      140.93      139.53      1.40 o
  -3   4   3       63.81       70.81      0.85 o
  -2   4   3      115.27      113.95      0.97 o
  -1   4   3      302.80      327.96      2.26 o
   0   4   3      234.08      277.80      1.81 o
   1   4   3       62.64       79.41      0.97 o
   2   4   3       63.84       83.06      0.98 o
   3   4   3      157.09      148.12      1.33 o
   4   4   3      398.77      394.74      3.23 o
   5   4   3      107.96      116.46      2.02 o
   6   4   3        4.00        2.95      1.69 o
   7   4   3        0.92        4.87      2.54 o
  -7   5   3        9.12        7.51      1.57 o
  -6   5   3        3.57        2.41      1.14 o
  -5   5   3      176.34      184.17      2.19 o
  -4   5   3       21.14       24.74      0.72 o
  -3   5   3       39.44       40.91      0.70 o
  -2   5   3      162.75      203.17      1.65 o
  -1   5   3        3.48        2.16      0.24 o
   0   5   3       46.61       56.83      0.64 o
   1   5   3        0.70        0.19      0.25 o
   2   5   3      311.72      357.21      2.77 o
   3   5   3        0.12       -0.21      0.42 o
   4   5   3        2.66        2.95      0.66 o
   5   5   3        8.92        3.51      1.01 o
   6   5   3       52.95       47.83      2.89 o
   7   5   3        6.10        6.97      3.21 o
  -7   6   3        3.38        1.60      1.80 o
  -6   6   3       51.22       60.01      1.74 o
  -5   6   3       12.85       18.16      0.98 o
  -4   6   3      250.07      246.15      2.24 o
  -3   6   3        0.02       -0.36      0.36 o
  -2   6   3      339.88      362.99      2.74 o
  -1   6   3       39.59       45.04      0.63 o
   0   6   3     1347.06     1335.43      7.92 o
   1   6   3       91.91       85.96      1.01 o
   2   6   3      181.85      167.09      1.56 o
   3   6   3       12.13       20.20      0.65 o
   4   6   3       80.41       83.78      1.45 o
   5   6   3       15.09       16.86      1.30 o
   6   6   3        3.87        4.13      2.24 o
   7   6   3        5.21       11.81      5.81 o
  -7   7   3       14.63       12.57      1.85 o
  -6   7   3        0.66        1.10      1.17 o
  -5   7   3      156.98      138.14      2.05 o
  -4   7   3      115.27      128.54      1.74 o
  -3   7   3        9.27        7.75      0.46 o
  -2   7   3       32.79       41.49      0.63 o
  -1   7   3     1164.48     1216.85      7.56 o
   0   7   3      285.40      405.93      2.71 o
   1   7   3      305.32      299.72      2.18 o
   2   7   3      172.21      211.87      1.83 o
   3   7   3        0.22        0.28      0.50 o
   4   7   3       14.17       20.23      1.03 o
   5   7   3        3.16        1.33      1.18 o
   6   7   3       28.12       24.59      2.76 o
   7   7   3        0.10       -3.37      5.62 o
  -7   8   3       31.28       35.58      2.62 o
  -6   8   3       73.23       71.06      2.03 o
  -5   8   3      241.70      238.51      2.79 o
  -4   8   3      390.13      420.10      3.98 o
  -3   8   3      158.12      156.93      1.77 o
  -2   8   3       37.98       30.38      0.58 o
  -1   8   3      488.35      486.27      3.33 o
   0   8   3       52.81       60.70      0.80 o
   1   8   3      376.78      343.80      2.39 o
   2   8   3      870.03      868.17      6.11 o
   3   8   3      325.60      322.19      2.84 o
   4   8   3      853.24      796.35      7.70 o
   5   8   3      145.81      140.46      3.57 o
   6   8   3       10.70        6.23      2.38 o
   7   8   3        1.91       -0.94      5.25 o
  -7   9   3        2.42       -0.14      2.00 o
  -6   9   3        4.92        6.09      1.25 o
  -5   9   3        8.73        6.45      0.99 o
  -4   9   3       13.01        8.40      0.87 o
  -3   9   3       39.20       34.69      0.78 o
  -2   9   3      105.73      122.29      1.17 o
  -1   9   3      130.24      134.60      1.30 o
   0   9   3     2261.08     2328.30     14.03 o
   1   9   3      165.09      161.54      1.63 o
   2   9   3        6.80        7.21      0.49 o
   3   9   3      127.46      135.04      1.58 o
   4   9   3        0.15       -0.36      0.88 o
   5   9   3       85.36       77.75      2.33 o
   6   9   3        3.45        5.18      2.30 o
  -7  10   3       64.95       67.71      3.04 o
  -6  10   3       39.70       37.56      1.86 o
  -5  10   3      137.33      137.49      2.15 o
  -4  10   3      298.50      283.00      3.19 o
  -3  10   3      156.18      144.47      1.61 o
  -2  10   3      205.49      212.75      2.01 o
  -1  10   3       29.46       28.66      0.56 o
   0  10   3      935.39     1018.25      6.37 o
   1  10   3     3848.09     3719.77     23.32 o
   2  10   3      552.85      552.51      4.24 o
   3  10   3      204.60      205.41      2.17 o
   4  10   3       55.98       52.08      1.55 o
   5  10   3        3.84        6.05      1.46 o
   6  10   3       13.45       10.88      2.81 o
  -7  11   3        0.59        1.58      3.17 o
  -6  11   3       10.02        7.25      1.39 o
  -5  11   3       16.14       19.74      1.34 o
  -4  11   3       42.23       42.76      1.36 o
  -3  11   3      571.04      534.04      4.60 o
  -2  11   3      105.27      100.76      1.09 o
  -1  11   3      181.17      205.95      1.60 o
   0  11   3       27.84       30.41      0.64 o
   1  11   3     1165.20     1235.53      8.08 o
   2  11   3       57.82       58.81      1.00 o
   3  11   3        3.18        0.29      0.65 o
   4  11   3       10.64       10.24      1.13 o
   5  11   3        4.68        3.41      1.52 o
   6  11   3       22.73       28.21      4.04 o
  -6  12   3        1.22        1.99      1.33 o
  -5  12   3      125.39      120.28      2.27 o
  -4  12   3       59.38       63.27      1.63 o
  -3  12   3       31.84       42.15      1.35 o
  -2  12   3       24.36       24.35      0.69 o
  -1  12   3      129.72      134.06      1.21 o
   0  12   3      187.89      197.42      1.72 o
   1  12   3      217.02      222.54      1.87 o
   2  12   3      121.05      120.46      1.38 o
   3  12   3      275.02      284.60      2.88 o
   4  12   3       76.41       79.42      1.96 o
   5  12   3       91.12       89.91      2.72 o
   6  12   3       20.63       21.81      3.84 o
  -6  13   3        9.76        7.28      1.62 o
  -5  13   3       14.15       13.83      1.30 o
  -4  13   3       29.89       23.52      1.20 o
  -3  13   3        4.37        7.64      0.85 o
  -2  13   3       54.47       61.51      1.09 o
  -1  13   3       31.30       24.54      0.57 o
   0  13   3      296.91      293.66      2.40 o
   1  13   3      287.98      276.71      2.23 o
   2  13   3      330.06      312.78      2.75 o
   3  13   3        2.13        0.61      0.78 o
   4  13   3       20.69       17.61      1.29 o
   5  13   3       72.15       70.24      2.82 o
   6  13   3       27.10       37.03      5.72 o
  -6  14   3        6.41        5.32      1.87 o
  -5  14   3       13.25       13.58      1.34 o
  -4  14   3       88.95       85.43      1.87 o
  -3  14   3        6.22        3.15      0.84 o
  -2  14   3      273.00      270.61      2.64 o
  -1  14   3       65.23       59.74      0.95 o
   0  14   3        7.69        9.12      0.54 o
   1  14   3      281.33      277.96      2.35 o
   2  14   3      470.49      468.80      3.94 o
   3  14   3      105.66      112.46      1.93 o
   4  14   3      152.47      160.11      2.76 o
   5  14   3       63.82       58.88      2.81 o
   6  14   3        2.04       -3.51      3.51 o
  -6  15   3        1.76       -0.28      1.96 o
  -5  15   3       22.03       22.39      1.81 o
  -4  15   3      217.30      201.10      2.85 o
  -3  15   3      145.39      139.77      2.25 o
  -2  15   3      417.29      403.88      3.71 o
  -1  15   3       55.76       58.77      1.05 o
   0  15   3      460.69      448.40      3.31 o
   1  15   3       47.51       44.04      0.92 o
   2  15   3        5.46        3.04      0.71 o
   3  15   3       25.22       30.80      1.30 o
   4  15   3       13.76       10.89      1.32 o
   5  15   3       35.70       34.31      2.33 o
   6  15   3        8.08       12.62      4.03 o
  -6  16   3       31.01       27.22      2.50 o
  -5  16   3        6.24        4.26      1.45 o
  -4  16   3      470.78      424.29      4.67 o
  -3  16   3        3.61        1.22      0.94 o
  -2  16   3        5.06        3.08      0.80 o
  -1  16   3       14.01        8.51      0.66 o
   0  16   3       91.05       96.23      1.27 o
   1  16   3       55.87       59.73      1.12 o
   2  16   3        1.37        3.24      0.75 o
   3  16   3      130.75      137.70      2.38 o
   4  16   3       47.75       50.49      1.89 o
   5  16   3        1.71        1.35      2.08 o
   6  16   3       11.69       17.34      4.51 o
  -6  17   3       19.52       19.85      2.41 o
  -5  17   3       13.37       12.98      1.72 o
  -4  17   3       15.77       19.45      1.32 o
  -3  17   3       19.37       15.32      1.16 o
  -2  17   3      575.68      573.25      5.19 o
  -1  17   3        0.00       -0.53      0.70 o
   0  17   3     1353.85     1307.35      8.59 o
   1  17   3       55.56       57.54      1.25 o
   2  17   3       67.11       61.44      1.47 o
   3  17   3       11.24       10.27      1.15 o
   4  17   3       22.73       27.06      1.76 o
   5  17   3        0.44       -2.03      2.03 o
  -6  18   3       85.39       88.49      8.62 o
  -5  18   3        8.33       13.72      1.82 o
  -4  18   3       56.80       54.92      1.85 o
  -3  18   3        6.50        5.70      1.12 o
  -2  18   3        0.04        0.06      0.84 o
  -1  18   3       70.13       59.23      1.45 o
   0  18   3        0.04       -0.72      0.72 o
   1  18   3      111.15      103.56      1.68 o
   2  18   3       39.78       46.16      1.36 o
   3  18   3       62.72       59.08      1.89 o
   4  18   3       29.69       28.08      1.83 o
   5  18   3        0.03        2.66      2.69 o
  -5  19   3       94.57       92.35      3.24 o
  -4  19   3      141.02      143.32      2.94 o
  -3  19   3       92.90       91.55      2.24 o
  -2  19   3      642.03      622.19      6.08 o
  -1  19   3        2.77        2.10      0.85 o
   0  19   3      191.57      180.32      2.04 o
   1  19   3       73.66       75.32      1.49 o
   2  19   3        0.01        1.53      0.93 o
   3  19   3        3.05        1.57      1.27 o
   4  19   3       25.45       27.72      2.00 o
   5  19   3       49.58       58.88      5.17 o
  -5  20   3       17.04       14.55      2.20 o
  -4  20   3       25.29       25.40      1.74 o
  -3  20   3        0.07        0.62      1.19 o
  -2  20   3        0.48        1.87      1.07 o
  -1  20   3       29.55       32.21      1.29 o
   0  20   3      173.60      168.12      2.45 o
   1  20   3       25.41       26.45      1.16 o
   2  20   3      123.80      123.64      2.16 o
   3  20   3       15.87       14.59      1.57 o
   4  20   3       21.05       21.15      2.24 o
   5  20   3       35.08       35.49      3.92 o
  -5  21   3        1.28        0.53      2.36 o
  -4  21   3       42.20       47.19      2.06 o
  -3  21   3       71.33       71.85      2.56 o
  -2  21   3       34.17       31.89      1.65 o
  -1  21   3      290.63      282.03      3.25 o
   0  21   3      107.13      103.03      2.04 o
   1  21   3      100.66      100.16      2.09 o
   2  21   3        3.43        2.95      1.19 o
   3  21   3        4.19        4.45      1.57 o
   4  21   3       48.08       41.96      2.77 o
  -5  22   3       11.35        5.81      2.78 o
  -4  22   3        0.26       -1.66      1.78 o
  -3  22   3        0.09       -0.70      1.43 o
  -2  22   3       10.45        6.07      1.43 o
  -1  22   3       16.62       15.11      1.32 o
   0  22   3        0.17        0.30      1.11 o
   1  22   3        8.61       11.91      1.59 o
   2  22   3        4.21        6.96      1.53 o
   3  22   3       33.83       31.14      2.16 o
   4  22   3        5.54        8.18      3.06 o
  -4  23   3        1.03        3.44      2.14 o
  -3  23   3      112.10      117.14      2.87 o
  -2  23   3        1.80        1.47      1.31 o
  -1  23   3       42.85       33.88      1.56 o
   0  23   3       70.32       80.33      2.22 o
   1  23   3        9.10        8.22      1.47 o
   2  23   3        7.25        8.66      1.77 o
   3  23   3        0.00        3.09      2.11 o
   4  23   3        0.00        0.22      3.02 o
  -4  24   3       44.56       53.83      3.16 o
  -3  24   3       15.28       18.25      1.82 o
  -2  24   3        0.13        0.19      1.47 o
  -1  24   3       10.56        8.44      1.47 o
   0  24   3        4.21        1.67      1.52 o
   1  24   3       32.35       31.56      1.92 o
   2  24   3       19.02       19.11      2.06 o
   3  24   3       55.09       57.87      3.32 o
   4  24   3       26.86       26.35      4.18 o
  -3  25   3        1.09        0.41      1.90 o
  -2  25   3       53.04       54.95      2.23 o
  -1  25   3       85.16       75.78      2.34 o
   0  25   3      115.61      121.64      3.17 o
   1  25   3       68.35       69.16      2.71 o
   2  25   3       31.08       35.55      2.56 o
   3  25   3        0.12        0.63      2.56 o
  -3  26   3       87.92       93.90      3.89 o
  -2  26   3       15.79       17.12      1.91 o
  -1  26   3       12.20       14.81      1.82 o
   0  26   3       31.66       33.85      2.18 o
   1  26   3       41.09       44.35      3.49 o
   2  26   3       91.86      106.36      4.82 o
   3  26   3       61.79       65.90      3.66 o
  -2  27   3       97.99       97.06      3.54 o
  -1  27   3        5.80        5.95      2.31 o
   0  27   3       15.16       13.57      2.74 o
   1  27   3        6.81        8.05      2.92 o
   2  27   3       15.27       23.68      3.35 o
  -2  28   3       56.73       59.36      2.86 o
  -1  28   3        0.03        2.33      2.37 o
   0  28   3       55.86       66.57      3.18 o
   1  28   3        5.99        4.41      3.03 o
   0  29   3       11.11       15.19      5.81 o
  -6   0   4       38.04       35.77      2.46 o
  -4   0   4      372.39      370.80      3.81 o
  -2   0   4       16.21       27.83      0.90 o
   0   0   4     3635.04     3469.59     32.85 o
   2   0   4     2051.02     2013.21     21.95 o
   4   0   4      120.00      118.74      2.75 o
   6   0   4       74.72       64.86      4.06 o
  -7   1   4        7.60        9.17      1.82 o
  -6   1   4       11.88       11.83      1.47 o
  -5   1   4        2.13        2.79      0.80 o
  -4   1   4     1022.53      978.28      7.13 o
  -3   1   4      164.25      178.80      1.51 o
  -2   1   4     2668.55     2530.91     14.84 o
  -1   1   4        7.63        4.63      0.33 o
   0   1   4     7256.11     7200.22     42.72 o
   1   1   4      110.31      112.97      1.25 o
   2   1   4       22.56       19.18      0.47 o
   3   1   4       14.19       17.27      0.50 o
   4   1   4      498.67      502.52      4.55 o
   5   1   4        9.94        9.29      1.75 o
   6   1   4      198.49      214.59      3.63 o
   7   1   4        0.03       -2.20      2.20 o
  -7   2   4       53.66       58.14      2.56 o
  -6   2   4       13.61       11.91      1.59 o
  -5   2   4        1.20        0.84      0.83 o
  -4   2   4      126.49      128.73      1.49 o
  -3   2   4     1871.77     1812.40     10.95 o
  -2   2   4      518.75      479.62      3.10 o
  -1   2   4      194.50      184.64      1.39 o
   0   2   4      832.74      747.80      5.14 o
   1   2   4      429.17      520.27      3.91 o
   2   2   4      104.31      126.04      1.30 o
   3   2   4      125.10      140.18      1.44 o
   4   2   4      102.45      103.99      1.65 o
   5   2   4       19.88       17.78      1.35 o
   6   2   4        0.91       -0.36      1.52 o
   7   2   4        1.61        1.76      2.22 o
  -7   3   4       22.77       30.08      2.32 o
  -6   3   4       33.09       37.96      1.45 o
  -5   3   4       40.74       40.66      1.28 o
  -4   3   4      161.75      167.49      1.64 o
  -3   3   4      647.31      574.53      3.65 o
  -2   3   4      191.80      161.15      1.28 o
  -1   3   4      102.45       99.77      1.06 o
   0   3   4     1648.80     1668.07     10.79 o
   1   3   4      271.05      320.96      2.51 o
   2   3   4      177.93      181.99      1.82 o
   3   3   4      106.79      121.58      1.48 o
   4   3   4       78.63       99.14      1.74 o
   5   3   4       38.28       36.21      1.83 o
   6   3   4        9.31       12.77      1.63 o
   7   3   4       27.28       26.20      2.76 o
  -7   4   4       90.04       91.81      3.29 o
  -6   4   4        3.90        1.23      1.22 o
  -5   4   4       66.41       60.58      1.46 o
  -4   4   4       73.94       69.56      1.16 o
  -3   4   4      173.33      190.28      1.57 o
  -2   4   4       13.02       21.13      0.50 o
  -1   4   4      104.09       87.62      0.85 o
   0   4   4      552.12      626.21      3.92 o
   1   4   4     1634.66     1599.19     10.59 o
   2   4   4        0.04        0.15      0.45 o
   3   4   4       16.91       13.78      0.57 o
   4   4   4      103.20       87.35      1.81 o
   5   4   4        0.49        0.21      1.36 o
   6   4   4        2.19        1.59      2.04 o
   7   4   4        8.77        4.23      2.95 o
  -7   5   4       13.44       13.44      2.10 o
  -6   5   4       21.75       25.01      1.43 o
  -5   5   4       73.76       77.74      1.65 o
  -4   5   4      301.67      299.75      2.59 o
  -3   5   4      382.30      359.45      2.59 o
  -2   5   4        0.17        0.09      0.31 o
  -1   5   4      122.25      118.91      1.31 o
   0   5   4      649.02      714.42      4.34 o
   1   5   4       30.95       40.93      0.96 o
   2   5   4       24.26       31.59      0.98 o
   3   5   4       21.07       21.27      0.82 o
   4   5   4       41.77       36.39      1.32 o
   5   5   4      243.18      226.09      4.20 o
   6   5   4        1.01        0.92      2.58 o
  -7   6   4       63.30       55.96      3.84 o
  -6   6   4        1.73        4.61      1.20 o
  -5   6   4      374.55      343.31      3.54 o
  -4   6   4       41.10       37.81      1.02 o
  -3   6   4        4.19        6.49      0.45 o
  -2   6   4      414.81      425.84      3.10 o
  -1   6   4        2.85        1.75      0.36 o
   0   6   4      338.08      328.97      2.15 o
   1   6   4      374.37      303.81      2.45 o
   2   6   4      237.34      251.35      2.32 o
   3   6   4      208.28      186.03      2.03 o
   4   6   4      126.23      115.94      2.45 o
   5   6   4       29.41       25.87      2.59 o
   6   6   4       11.57        7.48      3.05 o
  -7   7   4       11.40       14.30      2.15 o
  -6   7   4       10.31       12.82      1.34 o
  -5   7   4        1.31        0.85      0.92 o
  -4   7   4      398.88      370.40      3.18 o
  -3   7   4      270.82      258.00      2.23 o
  -2   7   4       76.45       84.12      1.05 o
  -1   7   4      300.31      272.57      2.10 o
   0   7   4       15.29       12.29      0.41 o
   1   7   4      428.07      472.11      3.41 o
   2   7   4      199.16      203.11      2.07 o
   3   7   4       42.61       54.45      1.21 o
   4   7   4      203.41      178.39      2.67 o
   5   7   4       20.31       19.02      1.80 o
   6   7   4       56.42       52.30      4.20 o
  -7   8   4       66.02       67.45      2.77 o
  -6   8   4        9.80       10.35      1.33 o
  -5   8   4       31.54       29.06      1.29 o
  -4   8   4       26.35       31.57      0.98 o
  -3   8   4       76.19       73.02      1.12 o
  -2   8   4      211.53      202.44      1.84 o
  -1   8   4      193.94      204.60      1.71 o
   0   8   4     3659.77     3711.38     22.52 o
   1   8   4     1354.55     1279.75      8.44 o
   2   8   4     1028.26      986.76      7.05 o
   3   8   4      628.17      600.35      5.01 o
   4   8   4      177.88      169.98      2.71 o
   5   8   4       38.55       32.40      2.18 o
   6   8   4        1.32        0.57      2.54 o
  -7   9   4        2.52       -0.84      2.06 o
  -6   9   4       62.88       75.32      1.97 o
  -5   9   4       91.84       95.64      1.91 o
  -4   9   4      172.81      171.40      2.17 o
  -3   9   4      379.60      363.95      3.26 o
  -2   9   4        0.37        0.41      0.42 o
  -1   9   4       67.99       77.79      1.06 o
   0   9   4      391.41      428.09      3.01 o
   1   9   4      141.24      155.94      1.51 o
   2   9   4      250.58      253.51      2.34 o
   3   9   4       61.09       61.47      1.80 o
   4   9   4      188.09      172.98      2.57 o
   5   9   4      179.56      174.12      4.13 o
   6   9   4       57.09       41.01      3.51 o
  -7  10   4       30.14       37.19      2.77 o
  -6  10   4       40.15       40.71      1.71 o
  -5  10   4       59.90       60.91      1.65 o
  -4  10   4      423.42      392.47      4.00 o
  -3  10   4        0.37        0.39      0.60 o
  -2  10   4       26.12       28.44      0.68 o
  -1  10   4      145.63      149.81      1.41 o
   0  10   4      509.63      511.97      3.53 o
   1  10   4      284.49      281.82      2.16 o
   2  10   4      480.67      444.98      3.59 o
   3  10   4      199.13      182.99      2.27 o
   4  10   4      323.89      313.46      4.06 o
   5  10   4        1.38        3.36      1.91 o
   6  10   4        4.40       -0.59      2.80 o
  -6  11   4        3.89        2.18      1.38 o
  -5  11   4       21.97       22.81      1.23 o
  -4  11   4      216.91      201.28      2.75 o
  -3  11   4      291.80      286.86      2.91 o
  -2  11   4       14.21       15.70      0.58 o
  -1  11   4       57.65       56.72      0.82 o
   0  11   4       12.49       11.73      0.51 o
   1  11   4      153.93      137.65      1.40 o
   2  11   4       11.03       22.29      0.73 o
   3  11   4       24.86       26.49      1.04 o
   4  11   4        4.19        3.77      1.19 o
   5  11   4        5.79        4.88      1.76 o
   6  11   4        1.14       -1.65      3.76 o
  -6  12   4       22.40       18.56      1.57 o
  -5  12   4        0.87        0.66      1.04 o
  -4  12   4      116.41      108.20      2.02 o
  -3  12   4      611.73      535.62      5.05 o
  -2  12   4      246.17      239.36      2.12 o
  -1  12   4       87.54       97.29      1.14 o
   0  12   4      143.58      133.11      1.45 o
   1  12   4       14.06       13.73      0.58 o
   2  12   4      282.47      284.35      2.66 o
   3  12   4        9.15        7.95      0.89 o
   4  12   4      117.16      106.56      3.03 o
   5  12   4        4.44        3.05      1.96 o
   6  12   4        2.41        4.94      4.78 o
  -6  13   4        0.66        0.19      1.58 o
  -5  13   4      134.94      133.11      2.38 o
  -4  13   4       71.08       68.12      1.74 o
  -3  13   4       82.54       75.12      1.61 o
  -2  13   4      170.17      171.57      1.89 o
  -1  13   4       55.12       63.51      1.06 o
   0  13   4       16.44       11.76      0.58 o
   1  13   4      118.77      116.94      1.38 o
   2  13   4       12.35       17.74      0.78 o
   3  13   4       17.67       22.98      1.42 o
   4  13   4        0.34       -0.13      1.32 o
   5  13   4       17.00       16.92      3.32 o
   6  13   4        8.01        6.21      4.17 o
  -6  14   4       90.41       93.65      2.75 o
  -5  14   4       13.57       12.50      1.33 o
  -4  14   4        0.03       -0.40      1.02 o
  -3  14   4        6.85        6.29      0.97 o
  -2  14   4      386.79      408.75      3.64 o
  -1  14   4      147.17      154.59      1.68 o
   0  14   4        4.46        5.00      0.56 o
   1  14   4      412.10      422.11      3.29 o
   2  14   4       12.68        8.21      0.79 o
   3  14   4       43.09       33.57      1.30 o
   4  14   4       25.55       25.95      1.67 o
   5  14   4        0.00       -1.36      2.05 o
   6  14   4        1.22       -2.94      4.03 o
  -6  15   4       42.14       47.76      2.42 o
  -5  15   4      114.32      109.03      3.40 o
  -4  15   4        7.51        6.14      1.16 o
  -3  15   4      414.25      391.18      4.25 o
  -2  15   4      168.81      146.42      2.03 o
  -1  15   4       58.23       64.22      1.29 o
   0  15   4        1.02       -0.22      0.55 o
   1  15   4        0.15       -0.63      0.63 o
   2  15   4       67.66       66.24      1.38 o
   3  15   4        0.38        2.77      1.01 o
   4  15   4        1.82        0.86      1.35 o
   5  15   4       94.07       99.88      5.28 o
  -6  16   4        0.76        0.14      2.23 o
  -5  16   4       31.74       27.33      1.77 o
  -4  16   4        2.08        0.01      1.11 o
  -3  16   4        1.15        1.20      0.97 o
  -2  16   4        5.54        5.17      0.90 o
  -1  16   4        7.93       13.80      0.85 o
   0  16   4        0.09       -0.01      0.60 o
   1  16   4      669.91      673.56      5.28 o
   2  16   4        2.48        0.47      0.85 o
   3  16   4      195.27      185.25      2.84 o
   4  16   4       15.09       12.76      1.57 o
   5  16   4        2.97       -2.12      3.77 o
  -6  17   4        5.16        3.21      2.42 o
  -5  17   4        0.02        0.06      1.53 o
  -4  17   4        9.72        8.78      1.35 o
  -3  17   4      533.56      484.12      5.07 o
  -2  17   4       33.51       28.56      1.17 o
  -1  17   4     1301.33     1181.51      9.74 o
   0  17   4        2.83        0.63      0.65 o
   1  17   4      131.31      120.18      1.87 o
   2  17   4       19.05       20.22      1.17 o
   3  17   4       86.49       95.55      2.28 o
   4  17   4        2.43        6.13      1.72 o
   5  17   4      168.18      174.35      6.05 o
  -5  18   4       56.11       54.85      2.45 o
  -4  18   4        3.80        3.56      1.32 o
  -3  18   4        8.10        2.92      1.12 o
  -2  18   4        6.10        6.08      1.02 o
  -1  18   4       65.62       61.60      1.51 o
   0  18   4        0.20        1.08      0.78 o
   1  18   4      136.57      141.22      1.97 o
   2  18   4       15.41       17.29      1.18 o
   3  18   4       43.42       39.49      1.70 o
   4  18   4        1.14        0.61      1.96 o
   5  18   4        3.31        1.60      3.24 o
  -5  19   4       15.20       12.32      2.06 o
  -4  19   4       36.32       41.08      2.57 o
  -3  19   4       57.92       55.51      1.80 o
  -2  19   4       23.32       18.68      1.50 o
  -1  19   4      191.19      193.43      2.52 o
   0  19   4       24.25       14.58      0.98 o
   1  19   4       84.08       78.08      1.59 o
   2  19   4        1.07        1.16      1.10 o
   3  19   4        6.46        6.75      1.41 o
   4  19   4        4.60        5.34      2.16 o
   5  19   4       30.01       35.11      4.84 o
  -5  20   4        0.65       -2.07      2.13 o
  -4  20   4       12.72       12.75      1.61 o
  -3  20   4        0.05       -0.59      1.26 o
  -2  20   4       90.29       97.17      2.19 o
  -1  20   4       16.30       15.84      1.08 o
   0  20   4       90.64      109.11      2.39 o
   1  20   4        1.62        1.43      0.98 o
   2  20   4        0.34        1.61      1.24 o
   3  20   4        4.05        5.50      1.52 o
   4  20   4        1.15        1.65      2.10 o
  -5  21   4        7.61        6.81      2.79 o
  -4  21   4       86.34       86.18      2.57 o
  -3  21   4        5.71        5.96      1.43 o
  -2  21   4       64.08       61.69      1.89 o
  -1  21   4        0.84       -0.44      1.09 o
   0  21   4       65.21       55.74      1.81 o
   1  21   4       35.97       39.44      1.67 o
   2  21   4        2.45        3.79      1.31 o
   3  21   4        6.16        6.91      1.66 o
   4  21   4       63.86       67.73      4.48 o
  -4  22   4       11.15       10.75      1.78 o
  -3  22   4        9.20        9.63      1.65 o
  -2  22   4       38.00       39.27      1.97 o
  -1  22   4        4.17        3.92      1.29 o
   0  22   4       33.22       34.13      1.61 o
   1  22   4        0.13       -1.61      1.61 o
   2  22   4       24.71       23.12      1.69 o
   3  22   4        7.90        4.38      1.92 o
   4  22   4       37.52       39.96      6.64 o
  -4  23   4       25.66       23.74      2.34 o
  -3  23   4        2.70        1.06      1.69 o
  -2  23   4      153.64      145.90      3.11 o
  -1  23   4       14.18       13.58      1.47 o
   0  23   4       37.70       29.86      1.62 o
   1  23   4        0.07        0.10      1.67 o
   2  23   4       51.40       56.96      2.48 o
   3  23   4        1.03        3.09      2.52 o
   4  23   4       13.66       13.17      3.48 o
  -4  24   4        6.78        5.05      3.15 o
  -3  24   4        6.30        5.40      1.78 o
  -2  24   4        1.25        0.11      1.55 o
  -1  24   4       68.38       69.43      2.35 o
   0  24   4       41.08       42.16      2.12 o
   1  24   4      114.38      131.41      3.59 o
   2  24   4       33.32       31.39      3.17 o
   3  24   4        0.40       -4.32      5.08 o
  -3  25   4       14.11       19.41      2.39 o
  -2  25   4        8.45        4.64      1.71 o
  -1  25   4       11.36        8.08      1.95 o
   0  25   4        1.08       -0.05      1.72 o
   1  25   4        1.60        6.56      2.03 o
   2  25   4        3.75        5.68      2.84 o
   3  25   4       20.09       21.09      3.58 o
  -3  26   4        3.16        1.38      2.43 o
  -2  26   4        9.79        7.99      2.00 o
  -1  26   4        4.70        4.99      2.01 o
   0  26   4       66.22       77.28      3.26 o
   1  26   4       25.65       28.40      2.75 o
   2  26   4       88.91       92.62      4.75 o
  -2  27   4       39.05       38.48      2.89 o
  -1  27   4       22.33       17.67      2.63 o
   0  27   4        2.76        1.39      2.59 o
   1  27   4        0.00        1.48      2.52 o
   2  27   4       29.73       27.88      4.32 o
  -1  28   4        0.36       -0.78      2.69 o
   0  28   4        0.04        4.30      2.95 o
   1  28   4       28.78       30.71      3.49 o
  -7   0   5        1.91        9.00      3.56 o
  -5   0   5        3.94        4.17      1.38 o
  -3   0   5      429.65      414.96      4.30 o
  -1   0   5      175.62      168.92      2.02 o
   1   0   5      635.65      632.29      7.02 o
   3   0   5        6.94        8.46      0.87 o
   5   0   5      112.96      111.36      3.33 o
  -7   1   5      156.68      168.81      4.35 o
  -6   1   5       13.45       16.89      1.54 o
  -5   1   5      102.09      104.34      1.79 o
  -4   1   5       93.21       85.60      1.35 o
  -3   1   5      210.69      200.34      1.74 o
  -2   1   5      427.30      461.50      3.05 o
  -1   1   5     1990.15     2061.06     12.69 o
   0   1   5       93.78       97.26      1.02 o
   1   1   5      381.37      385.05      3.04 o
   2   1   5        8.70        8.71      0.54 o
   3   1   5       14.67       22.87      0.79 o
   4   1   5        2.25        2.43      0.96 o
   5   1   5      312.13      338.61      4.53 o
   6   1   5        2.48        3.63      1.65 o
  -7   2   5       45.41       48.42      2.81 o
  -6   2   5       62.66       71.37      3.14 o
  -5   2   5        0.32       -0.02      0.86 o
  -4   2   5        2.12        2.58      0.66 o
  -3   2   5      714.53      672.00      4.51 o
  -2   2   5      184.32      166.33      1.45 o
  -1   2   5        0.11        1.32      0.36 o
   0   2   5     1175.89     1124.48      7.43 o
   1   2   5      139.68      128.08      1.39 o
   2   2   5       11.35       13.57      0.60 o
   3   2   5       91.42       85.95      1.47 o
   4   2   5        0.00       -0.31      0.99 o
   5   2   5       11.05       14.30      1.46 o
   6   2   5        3.36        1.99      1.65 o
  -7   3   5       14.50       11.17      2.29 o
  -6   3   5       36.12       43.06      1.68 o
  -5   3   5      129.09      122.71      2.03 o
  -4   3   5      734.93      694.22      5.72 o
  -3   3   5     1102.97     1059.22      6.65 o
  -2   3   5       75.80       82.52      0.95 o
  -1   3   5      658.03      721.25      4.72 o
   0   3   5      190.59      191.85      1.61 o
   1   3   5        5.01        2.42      0.41 o
   2   3   5       18.63       19.71      0.63 o
   3   3   5        3.68        8.93      0.80 o
   4   3   5      119.45      123.25      2.18 o
   5   3   5       78.90       92.55      2.58 o
   6   3   5       13.69       13.84      1.86 o
  -7   4   5        4.28        1.58      2.36 o
  -6   4   5       76.69       71.19      2.19 o
  -5   4   5        0.16        1.73      0.95 o
  -4   4   5      106.60      103.18      1.79 o
  -3   4   5       11.97       13.46      0.66 o
  -2   4   5      551.82      514.26      3.47 o
  -1   4   5        3.97        2.67      0.37 o
   0   4   5     2483.55     2491.12     16.01 o
   1   4   5       44.00       46.91      0.79 o
   2   4   5       74.81       68.42      1.17 o
   3   4   5       11.05        8.35      0.81 o
   4   4   5       10.46        9.14      1.12 o
   5   4   5        0.01        1.67      1.59 o
   6   4   5       58.39       56.57      2.52 o
  -7   5   5        6.76        4.21      2.42 o
  -6   5   5       67.40       69.65      2.13 o
  -5   5   5      138.63      150.02      2.21 o
  -4   5   5      579.65      598.37      4.51 o
  -3   5   5      337.52      364.45      2.76 o
  -2   5   5      629.87      608.45      4.14 o
  -1   5   5      129.35      137.96      1.30 o
   0   5   5     1106.24     1185.23      7.85 o
   1   5   5      309.77      291.58      2.39 o
   2   5   5      231.57      249.35      3.15 o
   3   5   5       57.97       61.57      1.60 o
   4   5   5      624.84      598.52      7.11 o
   5   5   5       11.99        7.15      2.56 o
   6   5   5       59.94       61.40      2.90 o
  -7   6   5        3.84       -0.80      2.11 o
  -6   6   5       46.90       37.97      1.68 o
  -5   6   5       25.40       21.38      1.18 o
  -4   6   5       77.70       63.43      1.26 o
  -3   6   5        0.31        0.85      0.54 o
  -2   6   5        8.26        9.07      0.50 o
  -1   6   5      216.96      236.20      1.82 o
   0   6   5     3131.51     3103.02     18.85 o
   1   6   5        3.92        8.30      0.55 o
   2   6   5      535.89      526.91      4.69 o
   3   6   5        7.93        5.33      0.87 o
   4   6   5       73.63       77.85      2.61 o
   5   6   5        1.09        0.45      1.97 o
   6   6   5        4.94        7.66      2.49 o
  -7   7   5       27.52       31.01      3.94 o
  -6   7   5       80.21       79.88      2.03 o
  -5   7   5        5.24        2.01      0.99 o
  -4   7   5     1081.90     1017.19      7.56 o
  -3   7   5      303.67      295.79      2.52 o
  -2   7   5      201.80      201.92      1.74 o
  -1   7   5      415.93      420.70      2.97 o
   0   7   5        0.10        0.16      0.39 o
   1   7   5      608.25      564.38      3.63 o
   2   7   5      235.93      232.03      2.41 o
   3   7   5       10.35       10.48      0.95 o
   4   7   5      355.97      351.15      6.39 o
   5   7   5       19.08       18.32      2.70 o
   6   7   5       34.46       38.43      3.96 o
  -7   8   5        0.04       -2.13      2.13 o
  -6   8   5        0.00        0.64      1.22 o
  -5   8   5        0.90        0.33      1.00 o
  -4   8   5       26.86       29.23      1.06 o
  -3   8   5      476.38      437.58      3.43 o
  -2   8   5        1.55        1.83      0.44 o
  -1   8   5       68.61       79.64      1.00 o
   0   8   5        2.47        1.08      0.41 o
   1   8   5      161.08      173.73      1.66 o
   2   8   5      315.17      294.43      2.89 o
   3   8   5       17.32       15.81      0.95 o
   4   8   5      188.26      186.41      3.32 o
   5   8   5        3.16        1.13      2.16 o
   6   8   5       25.04       27.91      4.10 o
  -6   9   5       86.99       89.31      2.44 o
  -5   9   5       45.64       51.98      1.84 o
  -4   9   5       18.14       19.47      1.02 o
  -3   9   5        9.54        8.33      0.68 o
  -2   9   5       91.74       93.83      1.19 o
  -1   9   5       65.55       68.79      0.94 o
   0   9   5      404.12      417.11      2.86 o
   1   9   5       66.92       77.78      1.13 o
   2   9   5      571.29      549.24      4.80 o
   3   9   5       53.70       55.91      1.56 o
   4   9   5        2.87        3.38      1.12 o
   5   9   5      170.47      158.93      4.53 o
   6   9   5        0.78        2.15      3.42 o
  -6  10   5        3.66        3.07      1.44 o
  -5  10   5       66.68       64.59      1.79 o
  -4  10   5       50.00       54.96      1.41 o
  -3  10   5       12.25        8.38      0.72 o
  -2  10   5      142.52      133.38      1.47 o
  -1  10   5      187.91      206.11      1.81 o
   0  10   5        0.11       -0.42      0.42 o
   1  10   5     1790.80     1747.24     12.74 o
   2  10   5       32.17       32.16      0.92 o
   3  10   5      251.28      244.48      3.08 o
   4  10   5        0.31        1.89      1.40 o
   5  10   5        0.02       -0.46      2.10 o
   6  10   5        1.99        2.06      3.57 o
  -6  11   5        9.03        8.57      1.71 o
  -5  11   5      190.02      183.86      2.72 o
  -4  11   5        6.22        5.45      0.92 o
  -3  11   5      893.61      885.48      7.14 o
  -2  11   5      201.39      206.61      1.96 o
  -1  11   5      492.81      496.50      3.94 o
   0  11   5        4.87        6.86      0.52 o
   1  11   5      370.84      364.22      3.11 o
   2  11   5      175.06      164.08      1.92 o
   3  11   5      202.14      206.37      2.84 o
   4  11   5       15.67       14.02      1.64 o
   5  11   5      144.62      150.97      4.63 o
   6  11   5       27.52       23.34     12.94 o
  -6  12   5        1.72        5.14      1.63 o
  -5  12   5       82.52       83.40      1.96 o
  -4  12   5       12.73       11.98      1.03 o
  -3  12   5      112.95      120.26      1.98 o
  -2  12   5       23.28       20.63      0.78 o
  -1  12   5      288.57      305.44      2.84 o
   0  12   5        1.28        2.44      0.52 o
   1  12   5     1383.67     1319.01      9.23 o
   2  12   5      268.04      257.18      2.67 o
   3  12   5      766.94      765.66      7.12 o
   4  12   5        6.30        4.49      1.64 o
   5  12   5        1.03        0.60      2.22 o
   6  12   5        0.07       -1.07      3.78 o
  -6  13   5        6.30        4.47      1.88 o
  -5  13   5      165.78      159.20      2.72 o
  -4  13   5      152.92      145.96      2.35 o
  -3  13   5      437.66      417.47      4.58 o
  -2  13   5       89.18       88.96      1.79 o
  -1  13   5      156.25      148.86      1.75 o
   0  13   5       79.78       82.27      1.25 o
   1  13   5      213.44      223.04      2.20 o
   2  13   5        7.97       11.56      0.86 o
   3  13   5      265.88      272.04      3.47 o
   4  13   5       14.41       21.35      1.93 o
   5  13   5       50.42       49.42      3.38 o
   6  13   5        1.21       -4.08      4.08 o
  -6  14   5        1.60        0.21      1.88 o
  -5  14   5       13.55       13.08      1.60 o
  -4  14   5       16.13       19.29      1.24 o
  -3  14   5      174.26      180.40      2.61 o
  -2  14   5       15.26       20.09      1.05 o
  -1  14   5      947.45      922.81      6.97 o
   0  14   5      115.43      116.07      1.49 o
   1  14   5      528.16      506.92      4.06 o
   2  14   5        0.23       -0.61      0.83 o
   3  14   5        0.08       -0.06      1.11 o
   4  14   5        1.52        1.51      1.60 o
   5  14   5        5.64        3.42      2.94 o
  -6  15   5       58.79       56.40      2.65 o
  -5  15   5       80.67       78.05      2.46 o
  -4  15   5      143.74      140.70      2.42 o
  -3  15   5      216.55      205.74      2.82 o
  -2  15   5        4.17        5.05      0.90 o
  -1  15   5        0.28        1.04      0.69 o
   0  15   5        0.80       -0.23      0.64 o
   1  15   5       12.40       14.91      0.81 o
   2  15   5       37.11       43.31      1.31 o
   3  15   5        2.03        0.74      1.25 o
   4  15   5       37.53       40.44      2.11 o
   5  15   5       15.74       14.63      3.16 o
  -6  16   5       19.13       23.27      2.52 o
  -5  16   5       27.01       28.99      1.72 o
  -4  16   5       45.15       47.26      1.68 o
  -3  16   5        2.95        2.75      1.02 o
  -2  16   5      161.68      168.37      2.42 o
  -1  16   5      311.95      306.85      3.13 o
   0  16   5      222.53      220.20      2.22 o
   1  16   5      149.11      153.92      1.97 o
   2  16   5       27.08       29.37      1.24 o
   3  16   5        1.37       -0.49      1.33 o
   4  16   5        2.65       -1.32      1.75 o
   5  16   5        3.08       -1.18      3.78 o
  -5  17   5        9.51       13.83      2.41 o
  -4  17   5       49.83       46.53      1.82 o
  -3  17   5        3.36        4.43      1.11 o
  -2  17   5       38.01       35.78      1.36 o
  -1  17   5        1.61        2.98      0.81 o
   0  17   5       76.61       77.40      1.53 o
   1  17   5       40.40       41.20      1.20 o
   2  17   5       50.98       52.75      1.83 o
   3  17   5        5.51        5.28      1.45 o
   4  17   5      137.85      141.84      3.75 o
   5  17   5        2.00       -1.03      4.11 o
  -5  18   5        4.62        1.79      1.84 o
  -4  18   5      145.10      152.26      3.05 o
  -3  18   5        0.35        1.55      1.20 o
  -2  18   5      172.36      181.38      2.70 o
  -1  18   5        0.38        0.75      0.92 o
   0  18   5      147.80      138.98      2.18 o
   1  18   5       21.67       23.92      1.53 o
   2  18   5       73.42       76.94      2.10 o
   3  18   5        0.16        0.32      1.48 o
   4  18   5        0.10       -0.90      2.63 o
   5  18   5        1.65       -0.99      4.17 o
  -5  19   5       32.48       34.37      2.44 o
  -4  19   5      155.83      149.73      3.11 o
  -3  19   5       14.48       15.94      1.42 o
  -2  19   5       73.51       77.45      2.03 o
  -1  19   5        0.08        1.01      1.01 o
   0  19   5       10.30        9.30      1.07 o
   1  19   5        7.04        8.86      1.08 o
   2  19   5        0.07       -0.36      1.27 o
   3  19   5        1.55        3.52      1.59 o
   4  19   5       39.14       42.08      2.95 o
  -5  20   5       11.72       13.82      2.58 o
  -4  20   5        1.69        1.89      1.60 o
  -3  20   5      140.63      153.63      2.98 o
  -2  20   5       96.54       94.11      2.54 o
  -1  20   5      241.42      250.16      3.39 o
   0  20   5      174.50      164.86      3.33 o
   1  20   5       16.57       21.19      1.49 o
   2  20   5       16.13       19.27      1.52 o
   3  20   5        5.41        5.14      1.68 o
   4  20   5        0.06        2.51      3.16 o
  -4  21   5       14.27       17.14      2.18 o
  -3  21   5       55.93       55.95      2.05 o
  -2  21   5       52.99       53.87      1.86 o
  -1  21   5       44.90       40.42      1.63 o
   0  21   5       49.11       45.35      2.55 o
   1  21   5       96.18       92.61      2.75 o
   2  21   5        3.72        4.02      1.56 o
   3  21   5      110.39      109.86      3.24 o
   4  21   5       19.94       22.83      4.37 o
  -4  22   5        0.01        2.81      2.28 o
  -3  22   5       45.79       42.15      2.00 o
  -2  22   5       48.61       44.14      1.88 o
  -1  22   5      118.69      116.80      2.77 o
   0  22   5        0.02       -0.30      1.42 o
   1  22   5      209.10      214.21      4.17 o
   2  22   5        1.07        1.23      1.92 o
   3  22   5        4.34        5.23      2.07 o
   4  22   5        0.99       -0.45      3.82 o
  -4  23   5       35.64       35.69      2.57 o
  -3  23   5      153.07      164.49      3.73 o
  -2  23   5       68.92       64.96      2.40 o
  -1  23   5        1.07        2.09      1.51 o
   0  23   5        0.09        0.26      1.52 o
   1  23   5       43.66       48.82      2.50 o
   2  23   5        1.32       -2.07      2.07 o
   3  23   5       81.08       80.33      4.51 o
  -3  24   5       54.95       54.88      2.54 o
  -2  24   5       75.30       86.26      2.84 o
  -1  24   5      100.14       93.01      2.94 o
   0  24   5       11.10       11.20      2.08 o
   1  24   5       39.58       38.77      2.45 o
   2  24   5       54.19       56.16      3.70 o
   3  24   5        7.55       14.32      3.43 o
  -3  25   5        0.09       -2.23      2.23 o
  -2  25   5       91.55      103.17      4.04 o
  -1  25   5        3.41        0.54      2.05 o
   0  25   5       41.85       47.07      3.04 o
   1  25   5       30.45       37.95      3.05 o
   2  25   5        1.85       -0.61      2.85 o
  -2  26   5        1.25        0.54      2.21 o
  -1  26   5       21.80       26.21      2.44 o
   0  26   5       38.39       38.41      3.87 o
   1  26   5        0.43        4.51      2.61 o
   2  26   5       14.03       18.26      4.10 o
  -1  27   5       76.43       87.80      4.19 o
   0  27   5        1.89        3.71      2.68 o
   1  27   5        8.27        4.87      2.83 o
  -6   0   6       92.47       93.82      3.55 o
  -4   0   6      996.48      950.08      9.92 o
  -2   0   6     1156.08     1054.50      9.63 o
   0   0   6     1957.52     1966.43     19.11 o
   2   0   6       48.12       41.52      1.93 o
   4   0   6       82.63       84.73      2.77 o
   6   0   6       61.53       62.89      5.57 o
  -7   1   6        4.14        2.68      2.39 o
  -6   1   6      152.48      148.34      3.08 o
  -5   1   6       11.55       10.95      1.13 o
  -4   1   6      207.57      195.87      2.21 o
  -3   1   6        4.94        4.79      0.63 o
  -2   1   6      188.53      177.44      1.59 o
  -1   1   6        0.05       -0.40      0.40 o
   0   1   6       57.63       48.39      0.94 o
   1   1   6      279.05      306.90      2.73 o
   2   1   6        1.77       -0.66      0.66 o
   3   1   6      143.35      138.88      2.32 o
   4   1   6      233.56      238.77      4.02 o
   5   1   6        2.42        3.87      1.52 o
   6   1   6       16.71       21.88      2.25 o
  -7   2   6        2.01       -1.53      2.31 o
  -6   2   6       59.97       60.64      2.17 o
  -5   2   6        1.28        0.39      1.09 o
  -4   2   6      836.53      776.17      6.35 o
  -3   2   6      759.44      741.38      5.38 o
  -2   2   6     1526.92     1449.19      9.34 o
  -1   2   6      801.95      863.60      5.64 o
   0   2   6     1055.40     1084.20      7.70 o
   1   2   6      190.68      197.86      1.91 o
   2   2   6      104.75      109.34      2.08 o
   3   2   6        4.95        7.16      0.97 o
   4   2   6       65.68       67.02      2.12 o
   5   2   6      199.88      191.15      3.99 o
   6   2   6       50.40       47.54      2.78 o
  -7   3   6       49.71       55.12      3.39 o
  -6   3   6       66.45       66.12      2.42 o
  -5   3   6       58.43       54.81      1.56 o
  -4   3   6      392.10      389.10      3.67 o
  -3   3   6        2.45        2.48      0.58 o
  -2   3   6       99.71      120.22      1.34 o
  -1   3   6       47.49       42.05      0.84 o
   0   3   6      158.00      150.97      1.53 o
   1   3   6     1260.66     1245.06     10.18 o
   2   3   6      628.60      634.40      5.87 o
   3   3   6      176.56      174.17      2.85 o
   4   3   6       86.96       90.40      2.40 o
   5   3   6       26.27       29.63      2.08 o
   6   3   6        0.08        0.76      2.63 o
  -7   4   6       20.25       26.28      2.95 o
  -6   4   6       13.54       14.07      1.74 o
  -5   4   6       32.94       29.42      1.41 o
  -4   4   6       93.20       89.18      1.63 o
  -3   4   6      646.45      625.01      4.84 o
  -2   4   6      111.83      109.18      1.20 o
  -1   4   6     1380.53     1410.19      9.13 o
   0   4   6       95.78      119.81      1.35 o
   1   4   6      588.38      622.48      5.19 o
   2   4   6       18.14       26.11      1.18 o
   3   4   6       89.91       90.34      1.96 o
   4   4   6       10.13       13.30      1.48 o
   5   4   6      252.96      266.71      4.85 o
   6   4   6       31.07       31.40      2.77 o
  -7   5   6      187.43      221.02      9.80 o
  -6   5   6        8.46        6.80      1.47 o
  -5   5   6      115.05      121.96      2.20 o
  -4   5   6      285.93      281.09      3.14 o
  -3   5   6       76.62       79.80      1.30 o
  -2   5   6      135.97      143.83      1.32 o
  -1   5   6       75.22       73.47      1.15 o
   0   5   6        1.83        1.08      0.46 o
   1   5   6     1438.25     1325.74      9.82 o
   2   5   6       35.56       32.92      1.04 o
   3   5   6      787.86      746.45      7.68 o
   4   5   6       43.39       45.37      1.80 o
   5   5   6      242.66      238.19      4.53 o
   6   5   6        0.00       -2.20      3.52 o
  -6   6   6        2.93        2.33      1.41 o
  -5   6   6      103.82      112.36      2.24 o
  -4   6   6        7.44        8.53      0.93 o
  -3   6   6     2254.41     2095.64     14.55 o
  -2   6   6        1.57        1.10      0.40 o
  -1   6   6      790.50      841.51      5.79 o
   0   6   6        1.27        2.02      0.49 o
   1   6   6       69.98       54.47      1.04 o
   2   6   6        5.69        6.84      0.80 o
   3   6   6        0.33        0.22      0.96 o
   4   6   6       11.80       16.21      1.37 o
   5   6   6      181.04      189.49      4.02 o
   6   6   6        0.43       -1.41      2.45 o
  -6   7   6        0.02        3.48      1.43 o
  -5   7   6      205.66      203.73      2.94 o
  -4   7   6      119.22      102.12      1.84 o
  -3   7   6       26.62       27.32      0.84 o
  -2   7   6      389.63      368.14      2.85 o
  -1   7   6      104.87      100.16      1.18 o
   0   7   6      293.80      311.15      2.55 o
   1   7   6     2596.00     2552.10     17.34 o
   2   7   6       98.22       98.06      1.61 o
   3   7   6      681.51      618.69      5.86 o
   4   7   6        9.73       11.57      1.40 o
   5   7   6       40.58       37.00      2.17 o
   6   7   6        0.04        1.54      2.47 o
  -6   8   6        3.06        3.78      1.44 o
  -5   8   6       48.40       53.20      1.62 o
  -4   8   6        2.90        2.36      1.15 o
  -3   8   6       42.37       47.97      1.07 o
  -2   8   6        9.29        6.90      0.60 o
  -1   8   6       75.07       80.74      1.09 o
   0   8   6      233.22      246.59      2.09 o
   1   8   6      300.54      323.14      2.79 o
   2   8   6       32.59       36.80      1.16 o
   3   8   6       21.55       19.26      1.20 o
   4   8   6        0.08        1.00      1.44 o
   5   8   6       25.06       23.39      3.92 o
   6   8   6        5.80        5.51      2.69 o
  -6   9   6       30.87       29.47      1.91 o
  -5   9   6      164.33      150.58      2.48 o
  -4   9   6        5.54        5.51      0.99 o
  -3   9   6      218.12      206.27      2.16 o
  -2   9   6       68.79       64.55      1.17 o
  -1   9   6      125.01      122.44      1.36 o
   0   9   6      277.28      245.97      1.99 o
   1   9   6      204.87      185.16      1.82 o
   2   9   6      371.00      368.82      3.63 o
   3   9   6       28.69       28.19      1.72 o
   4   9   6      140.05      139.81      3.94 o
   5   9   6       17.20       13.20      2.84 o
   6   9   6        0.05        4.17      2.75 o
  -6  10   6       16.26       17.05      2.28 o
  -5  10   6       13.61       13.70      1.27 o
  -4  10   6      478.94      450.09      4.36 o
  -3  10   6       86.04       88.15      1.46 o
  -2  10   6      762.83      739.94      5.49 o
  -1  10   6       35.06       35.16      0.91 o
   0  10   6      148.34      142.50      1.52 o
   1  10   6        1.11        2.79      0.64 o
   2  10   6       26.61       24.92      1.00 o
   3  10   6       25.72       20.21      1.31 o
   4  10   6        3.60        1.44      1.77 o
   5  10   6       15.15       10.59      2.50 o
   6  10   6       44.11       48.56      5.07 o
  -6  11   6      200.09      218.97      4.26 o
  -5  11   6        0.00        1.66      1.13 o
  -4  11   6      218.03      210.68      2.79 o
  -3  11   6        4.72        5.48      0.84 o
  -2  11   6      472.13      444.68      4.18 o
  -1  11   6       23.48       21.26      0.79 o
   0  11   6     1355.47     1314.86      8.67 o
   1  11   6        0.53       -0.27      0.69 o
   2  11   6      844.34      806.42      7.72 o
   3  11   6       13.18       11.99      1.30 o
   4  11   6      302.54      291.87      7.77 o
   5  11   6        0.08       -0.29      2.80 o
  -6  12   6      124.73      134.11      3.54 o
  -5  12   6        2.27        0.60      1.16 o
  -4  12   6      240.51      239.97      2.95 o
  -3  12   6        0.26       -0.84      0.84 o
  -2  12   6       84.66       85.19      1.43 o
  -1  12   6       74.02       71.93      1.25 o
   0  12   6      922.47      892.94      6.12 o
   1  12   6       27.27       26.31      0.96 o
   2  12   6       63.96       60.90      1.67 o
   3  12   6        1.80        1.99      1.18 o
   4  12   6       70.53       69.63      3.73 o
   5  12   6        1.40       -0.90      2.75 o
  -6  13   6       25.46       21.56      2.14 o
  -5  13   6        5.87        6.24      1.33 o
  -4  13   6      132.93      123.67      2.14 o
  -3  13   6        6.36        6.41      0.99 o
  -2  13   6        0.43        1.06      0.76 o
  -1  13   6      265.78      251.87      2.52 o
   0  13   6      349.29      334.55      2.76 o
   1  13   6      102.34      105.00      1.74 o
   2  13   6      613.31      601.98      6.12 o
   3  13   6       30.30       31.22      1.61 o
   4  13   6      136.22      130.54      3.83 o
   5  13   6        1.16       -0.99      3.86 o
  -6  14   6        2.20       -0.47      2.00 o
  -5  14   6        1.48        0.18      1.35 o
  -4  14   6       50.13       48.67      1.53 o
  -3  14   6      123.31      127.50      2.16 o
  -2  14   6      526.54      501.22      4.81 o
  -1  14   6       67.53       61.17      1.31 o
   0  14   6      349.83      336.02      3.17 o
   1  14   6        1.68        0.65      0.81 o
   2  14   6       37.83       35.46      1.57 o
   3  14   6        7.27       11.45      1.51 o
   4  14   6       22.79       26.12      2.47 o
   5  14   6       14.47       12.94      3.24 o
  -5  15   6       86.70       90.08      2.67 o
  -4  15   6       27.85       21.70      1.35 o
  -3  15   6        0.00       -0.97      0.97 o
  -2  15   6        3.56        2.86      0.91 o
  -1  15   6       54.94       47.06      1.26 o
   0  15   6       26.35       29.10      1.10 o
   1  15   6       99.89      102.36      1.78 o
   2  15   6      149.35      153.46      2.45 o
   3  15   6        6.16        4.89      1.54 o
   4  15   6       46.55       48.80      2.80 o
   5  15   6        8.40       10.86      3.38 o
  -5  16   6       76.80       83.87      2.95 o
  -4  16   6        3.19        4.46      1.24 o
  -3  16   6      264.65      275.70      3.50 o
  -2  16   6      190.26      183.22      2.56 o
  -1  16   6       59.56       67.76      1.51 o
   0  16   6      349.79      314.62      3.34 o
   1  16   6       12.89       13.38      1.01 o
   2  16   6       30.81       32.37      1.46 o
   3  16   6        0.32       -0.07      1.62 o
   4  16   6       28.09       28.45      2.64 o
   5  16   6       26.53       32.63      3.82 o
  -5  17   6       29.23       26.03      2.13 o
  -4  17   6        1.87        0.71      1.34 o
  -3  17   6        1.33        0.31      1.09 o
  -2  17   6        8.99       10.76      1.12 o
  -1  17   6        1.37        1.74      0.92 o
   0  17   6        6.64        7.45      1.11 o
   1  17   6       39.70       40.98      1.30 o
   2  17   6        0.05       -1.21      1.21 o
   3  17   6       11.76        9.17      1.72 o
   4  17   6        3.92       -2.26      2.26 o
  -5  18   6       59.58       61.95      2.61 o
  -4  18   6        1.82        1.68      1.42 o
  -3  18   6      279.01      285.25      3.69 o
  -2  18   6        1.91        2.23      1.16 o
  -1  18   6      168.30      172.37      2.77 o
   0  18   6        0.74        0.53      1.12 o
   1  18   6       27.42       32.06      1.41 o
   2  18   6       24.44       23.91      1.68 o
   3  18   6        7.98        7.80      1.89 o
   4  18   6       15.25       11.52      3.51 o
  -5  19   6       71.55       70.70      3.03 o
  -4  19   6        1.95        0.67      1.48 o
  -3  19   6       12.26       10.58      1.53 o
  -2  19   6        4.68        8.91      1.32 o
  -1  19   6       29.75       31.94      2.04 o
   0  19   6       28.46       22.43      1.47 o
   1  19   6      120.05      131.08      2.79 o
   2  19   6       36.63       32.69      1.84 o
   3  19   6       33.42       32.44      2.52 o
   4  19   6        8.49       10.76      3.39 o
  -4  20   6       12.08        7.72      1.88 o
  -3  20   6      245.12      246.24      3.88 o
  -2  20   6       36.95       39.28      1.80 o
  -1  20   6      269.81      249.14      3.70 o
   0  20   6       63.21       58.18      2.21 o
   1  20   6       12.63        6.78      1.56 o
   2  20   6       33.73       42.78      2.20 o
   3  20   6       31.44       34.71      2.33 o
   4  20   6       40.00       40.36      4.18 o
  -4  21   6        5.15        4.86      2.06 o
  -3  21   6       27.26       22.17      1.79 o
  -2  21   6        8.54       11.00      1.54 o
  -1  21   6        0.69       -1.15      1.38 o
   0  21   6        5.97        6.58      1.66 o
   1  21   6        6.38        7.39      1.72 o
   2  21   6       13.38       14.54      2.02 o
   3  21   6       56.56       59.80      3.17 o
  -4  22   6       33.14       37.73      2.52 o
  -3  22   6        6.98        8.76      1.94 o
  -2  22   6       24.44       22.28      1.78 o
  -1  22   6       59.03       52.25      2.22 o
   0  22   6       20.42       22.45      2.04 o
   1  22   6        9.76        5.66      2.02 o
   2  22   6        4.60        5.33      2.47 o
   3  22   6       18.15       18.68      3.50 o
  -3  23   6       16.68       15.89      2.14 o
  -2  23   6        0.00        1.17      1.98 o
  -1  23   6        1.37       -1.34      1.73 o
   0  23   6       65.30       66.79      2.75 o
   1  23   6       13.57       20.41      2.62 o
   2  23   6      151.58      173.50     14.62 o
   3  23   6       10.89       13.86      3.53 o
  -3  24   6        2.91        2.79      2.24 o
  -2  24   6       80.13       87.59      3.60 o
  -1  24   6        1.93       -2.12      2.12 o
   0  24   6       51.82       44.62      3.09 o
   1  24   6        4.24        1.25      2.84 o
   2  24   6        1.90       -1.64      2.94 o
  -2  25   6        0.02       -2.14      2.14 o
  -1  25   6        1.09       -0.97      3.07 o
   0  25   6        4.41        9.50      2.60 o
   1  25   6        0.24       -1.56      2.92 o
   2  25   6       19.69       22.51      3.43 o
  -1  26   6        1.89        5.12      2.49 o
   0  26   6        3.94        4.66      2.92 o
   1  26   6        3.73        3.69      3.41 o
  -5   0   7      259.15      231.72      4.59 o
  -3   0   7     2007.24     1825.93     17.95 o
  -1   0   7      991.30     1090.78     10.39 o
   1   0   7      217.33      209.67      3.52 o
   3   0   7      518.45      494.72     10.22 o
   5   0   7      358.89      383.94     13.97 o
  -6   1   7       20.24       23.67      1.79 o
  -5   1   7       56.01       61.49      1.90 o
  -4   1   7       10.65       10.81      0.90 o
  -3   1   7      346.12      313.71      2.83 o
  -2   1   7       20.09       17.63      0.69 o
  -1   1   7      487.93      464.27      3.46 o
   0   1   7        4.81        4.62      0.55 o
   1   1   7      950.04      912.42      8.39 o
   2   1   7        0.61       -0.62      0.96 o
   3   1   7       23.92       27.59      1.69 o
   4   1   7        0.39        2.72      1.60 o
   5   1   7       18.27       15.79      2.28 o
   6   1   7        3.76        4.14      3.17 o
  -6   2   7       58.18       62.13      2.39 o
  -5   2   7      234.64      238.75      4.00 o
  -4   2   7       11.03       11.83      0.92 o
  -3   2   7     1129.99     1071.78      7.74 o
  -2   2   7       18.48       19.24      0.70 o
  -1   2   7      411.75      427.97      3.32 o
   0   2   7      187.04      203.54      1.96 o
   1   2   7      236.71      242.35      3.30 o
   2   2   7        0.65        0.94      1.33 o
   3   2   7      308.23      316.41      4.73 o
   4   2   7       93.45       92.41      2.79 o
   5   2   7      199.17      203.50      4.19 o
   6   2   7       21.22       16.54      2.89 o
  -6   3   7        0.16       -0.40      1.78 o
  -5   3   7       27.11       20.79      1.41 o
  -4   3   7       17.89       22.36      1.08 o
  -3   3   7       21.86       18.99      0.91 o
  -2   3   7      434.70      440.95      3.47 o
  -1   3   7      110.16      121.69      1.41 o
   0   3   7      235.89      254.09      2.39 o
   1   3   7      375.86      387.90      4.11 o
   2   3   7        0.82        1.51      0.99 o
   3   3   7       49.05       51.28      1.86 o
   4   3   7        9.26       12.36      1.54 o
   5   3   7        1.38        0.52      1.85 o
   6   3   7        2.94       -1.28      2.61 o
  -6   4   7       71.56       73.46      2.52 o
  -5   4   7       85.64       84.58      2.03 o
  -4   4   7      387.62      362.13      3.66 o
  -3   4   7       55.16       61.49      1.28 o
  -2   4   7       14.53       19.70      0.75 o
  -1   4   7       24.80       37.22      0.91 o
   0   4   7       10.29        9.90      0.62 o
   1   4   7        0.40        2.97      0.91 o
   2   4   7      120.12      125.99      2.24 o
   3   4   7       68.05       76.23      2.02 o
   4   4   7      126.38      132.05      3.24 o
   5   4   7       80.97       85.02      3.12 o
   6   4   7       54.74       48.43      3.32 o
  -6   5   7        1.01        0.24      1.76 o
  -5   5   7        6.94       10.48      1.32 o
  -4   5   7      213.82      197.59      2.73 o
  -3   5   7        8.06        6.58      0.74 o
  -2   5   7      717.39      684.57      5.47 o
  -1   5   7       44.99       46.82      1.01 o
   0   5   7      538.42      537.94      4.39 o
   1   5   7       55.69       65.66      1.60 o
   2   5   7      138.05      135.53      2.21 o
   3   5   7       38.03       41.72      1.60 o
   4   5   7       39.42       37.87      2.04 o
   5   5   7        0.02       -0.89      1.82 o
   6   5   7       22.43       24.44      4.19 o
  -6   6   7      237.19      263.52      4.62 o
  -5   6   7       29.98       31.25      1.53 o
  -4   6   7      553.10      557.04      7.05 o
  -3   6   7       34.55       33.29      1.02 o
  -2   6   7        0.10       -0.17      0.61 o
  -1   6   7      196.80      196.00      1.90 o
   0   6   7       69.29       73.13      1.25 o
   1   6   7      179.50      171.38      2.49 o
   2   6   7      916.78      877.71      7.87 o
   3   6   7        4.64        3.76      1.09 o
   4   6   7      183.31      188.98      3.85 o
   5   6   7       22.64       21.01      2.20 o
  -6   7   7       10.79        9.31      2.18 o
  -5   7   7      118.11      119.19      2.47 o
  -4   7   7        1.53        1.10      0.94 o
  -3   7   7       28.72       29.41      0.99 o
  -2   7   7     1105.20     1058.88      7.73 o
  -1   7   7       63.22       61.84      1.09 o
   0   7   7     1537.31     1543.21     11.11 o
   1   7   7      717.46      707.56      6.62 o
   2   7   7      178.01      184.18      2.52 o
   3   7   7       25.08       23.96      1.54 o
   4   7   7       41.95       38.56      1.98 o
   5   7   7        5.11        7.55      2.12 o
  -6   8   7       89.14       93.10      3.22 o
  -5   8   7        1.14        0.92      1.23 o
  -4   8   7      303.39      321.15      3.74 o
  -3   8   7      499.15      468.17      4.16 o
  -2   8   7       97.16      111.23      1.59 o
  -1   8   7      340.31      349.64      2.93 o
   0   8   7        0.76        2.82      0.69 o
   1   8   7        0.48        1.51      0.74 o
   2   8   7       58.78       67.89      1.66 o
   3   8   7        1.22        1.77      1.17 o
   4   8   7      181.97      178.68      3.72 o
   5   8   7       77.11       79.73      4.07 o
  -6   9   7       41.63       37.35      2.73 o
  -5   9   7       31.43       31.71      1.54 o
  -4   9   7       49.58       47.97      1.53 o
  -3   9   7       61.08       61.33      1.40 o
  -2   9   7       19.71       24.78      0.91 o
  -1   9   7       97.90       97.71      1.43 o
   0   9   7     1252.83     1268.40      9.33 o
   1   9   7      610.31      605.86      5.07 o
   2   9   7     1244.86     1189.46      9.93 o
   3   9   7      235.19      227.39      3.31 o
   4   9   7       43.52       38.41      1.80 o
   5   9   7        0.39       -0.11      2.41 o
  -6  10   7        6.83        4.70      2.06 o
  -5  10   7      126.56      140.40      2.64 o
  -4  10   7      138.16      132.86      2.23 o
  -3  10   7      111.75      120.54      1.87 o
  -2  10   7      525.87      532.29      4.35 o
  -1  10   7        0.01       -0.64      0.64 o
   0  10   7       84.50       90.45      1.52 o
   1  10   7      377.86      373.40      3.49 o
   2  10   7      107.31      106.66      1.92 o
   3  10   7      221.40      218.55      3.43 o
   4  10   7       75.56       69.97      2.64 o
   5  10   7       20.42       25.24      2.83 o
  -6  11   7        9.27        6.61      2.14 o
  -5  11   7        3.36        4.75      1.31 o
  -4  11   7        1.23       -0.22      1.07 o
  -3  11   7      596.49      558.57      5.09 o
  -2  11   7      173.31      175.79      2.07 o
  -1  11   7      649.87      633.17      4.99 o
   0  11   7      191.91      188.96      2.14 o
   1  11   7      535.30      538.54      4.78 o
   2  11   7       93.40       94.36      1.85 o
   3  11   7        0.84        1.19      1.21 o
   4  11   7       16.79       10.33      1.87 o
   5  11   7       20.09       21.87      2.87 o
  -6  12   7        0.43        1.12      2.14 o
  -5  12   7      146.74      149.86      2.75 o
  -4  12   7        0.36       -0.27      1.13 o
  -3  12   7      137.78      140.75      2.56 o
  -2  12   7        9.81       10.09      0.82 o
  -1  12   7      136.33      127.02      1.77 o
   0  12   7       31.33       34.55      1.04 o
   1  12   7      191.24      185.14      2.31 o
   2  12   7       22.68       20.19      1.20 o
   3  12   7       14.63       17.52      1.63 o
   4  12   7        2.11        0.67      2.92 o
   5  12   7       78.11       87.21      5.25 o
  -5  13   7        5.32        5.79      1.53 o
  -4  13   7       58.96       54.35      1.72 o
  -3  13   7      238.91      242.51      3.37 o
  -2  13   7       52.54       47.23      1.46 o
  -1  13   7      431.21      434.01      3.87 o
   0  13   7        9.71        8.23      0.92 o
   1  13   7      387.42      382.79      3.74 o
   2  13   7       18.46       18.85      1.28 o
   3  13   7       32.01       29.61      1.89 o
   4  13   7       76.44       76.82      3.68 o
   5  13   7        2.04       -4.12      4.12 o
  -5  14   7       89.87       93.93      2.89 o
  -4  14   7       80.10       86.83      2.19 o
  -3  14   7       49.97       51.65      1.48 o
  -2  14   7       41.76       47.33      1.50 o
  -1  14   7       29.49       31.69      1.06 o
   0  14   7       34.34       31.77      1.89 o
   1  14   7        0.90        1.13      0.89 o
   2  14   7       40.25       44.26      1.68 o
   3  14   7       55.15       53.13      3.14 o
   4  14   7       17.63       16.85      2.76 o
   5  14   7       47.86       44.78      4.04 o
  -5  15   7       24.57       27.43      2.30 o
  -4  15   7        0.16       -0.61      1.29 o
  -3  15   7      102.82      103.20      2.10 o
  -2  15   7       70.24       84.86      1.90 o
  -1  15   7      131.06      122.49      2.11 o
   0  15   7      208.99      203.55      2.72 o
   1  15   7       65.70       62.47      1.65 o
   2  15   7       58.68       62.37      2.12 o
   3  15   7       29.52       31.43      2.36 o
   4  15   7        0.35        1.78      3.27 o
  -5  16   7        9.17        5.18      2.04 o
  -4  16   7      300.61      310.04      4.06 o
  -3  16   7       15.00       14.47      1.26 o
  -2  16   7      180.65      193.04      2.74 o
  -1  16   7       21.31       23.88      1.35 o
   0  16   7        7.91        8.73      1.06 o
   1  16   7        5.15        2.81      1.15 o
   2  16   7      105.20      116.22      2.91 o
   3  16   7       18.57       16.63      2.04 o
   4  16   7       91.81      101.43      5.16 o
  -5  17   7        1.20       -1.48      1.97 o
  -4  17   7        1.83        1.69      1.39 o
  -3  17   7       19.21       15.11      1.45 o
  -2  17   7      222.73      237.78      3.21 o
  -1  17   7       80.74       75.64      2.14 o
   0  17   7      445.53      447.84      5.82 o
   1  17   7       12.14        8.65      1.32 o
   2  17   7       67.41       70.38      2.49 o
   3  17   7        0.99        0.60      2.09 o
   4  17   7        0.27       -3.10      3.10 o
  -4  18   7      220.70      229.80      3.82 o
  -3  18   7       35.58       38.89      1.78 o
  -2  18   7      186.77      199.71      2.99 o
  -1  18   7        4.80        3.83      1.40 o
   0  18   7       11.03       11.61      1.49 o
   1  18   7        0.14       -0.52      1.39 o
   2  18   7      107.56      121.52      3.44 o
   3  18   7        1.26        2.45      2.20 o
   4  18   7      123.97      128.01      5.76 o
  -4  19   7        1.16       -1.46      1.86 o
  -3  19   7       13.81       16.58      1.58 o
  -2  19   7      209.44      211.47      3.50 o
  -1  19   7       15.68       13.14      1.60 o
   0  19   7      187.83      181.45      3.51 o
   1  19   7        2.18        1.79      1.69 o
   2  19   7       16.23       19.53      2.31 o
   3  19   7        0.20        1.45      2.90 o
  -4  20   7       40.72       38.87      2.44 o
  -3  20   7       35.11       40.55      2.02 o
  -2  20   7       51.93       47.55      2.10 o
  -1  20   7        1.02       -0.52      1.91 o
   0  20   7        5.01        1.46      1.67 o
   1  20   7       17.67       11.14      2.78 o
   2  20   7       75.66       77.50      5.46 o
   3  20   7        0.57       -2.36      2.36 o
  -4  21   7       19.49       22.97      2.51 o
  -3  21   7       49.93       58.96      2.32 o
  -2  21   7        0.02       -0.81      1.65 o
  -1  21   7        7.11        6.16      1.84 o
   0  21   7        6.92        6.79      2.10 o
   1  21   7       19.96       16.81      4.25 o
   2  21   7       45.18       49.52      3.86 o
   3  21   7        1.80        0.92      3.33 o
  -3  22   7        3.54        3.31      1.88 o
  -2  22   7       39.08       39.49      2.56 o
  -1  22   7        0.00        0.52      1.86 o
   0  22   7       18.03       20.05      3.73 o
   1  22   7        6.52        9.94      2.68 o
   2  22   7       13.15       21.06      6.66 o
  -3  23   7       57.79       64.57      3.34 o
  -2  23   7       19.45       23.89      2.61 o
  -1  23   7      191.44      202.81      4.76 o
   0  23   7        0.05        0.24      2.40 o
   1  23   7       16.31       26.14      3.38 o
   2  23   7        4.48        7.91      4.04 o
  -2  24   7       53.16       58.51      3.16 o
  -1  24   7        2.78        3.44      2.26 o
   0  24   7        3.46        2.76      3.10 o
   1  24   7       39.84       49.92      3.89 o
  -1  25   7        1.30        1.62      2.42 o
   0  25   7       12.32        7.01      3.69 o
  -6   0   8       52.42       51.75      3.73 o
  -4   0   8      109.44      109.82      3.02 o
  -2   0   8       90.60       74.17      1.93 o
   0   0   8      230.61      232.06      3.42 o
   2   0   8      816.29      797.04     14.98 o
   4   0   8      214.64      216.49      7.73 o
  -6   1   8      113.17      112.36      4.16 o
  -5   1   8        3.84        2.06      1.31 o
  -4   1   8      300.64      287.39      3.82 o
  -3   1   8       38.83       44.46      1.23 o
  -2   1   8      526.01      518.66      4.16 o
  -1   1   8       27.86       28.71      0.92 o
   0   1   8      251.33      285.00      2.89 o
   1   1   8        3.96        4.25      0.89 o
   2   1   8      116.15      104.05      3.13 o
   3   1   8        2.65        1.55      1.72 o
   4   1   8      132.41      128.43      4.25 o
   5   1   8        0.02        1.52      2.78 o
  -6   2   8       61.17       57.70      2.88 o
  -5   2   8       17.25       12.38      1.47 o
  -4   2   8      147.65      132.60      2.39 o
  -3   2   8        0.15       -0.79      0.80 o
  -2   2   8       68.31       63.72      1.39 o
  -1   2   8        5.31        4.39      0.63 o
   0   2   8      117.25      110.56      1.63 o
   1   2   8       18.96       19.68      1.11 o
   2   2   8      360.21      357.97      6.08 o
   3   2   8        1.40       -0.48      1.70 o
   4   2   8      201.77      198.98      5.06 o
   5   2   8       41.06       43.44      3.48 o
  -6   3   8       43.73       47.35      3.95 o
  -5   3   8       22.43       21.34      1.55 o
  -4   3   8      120.58      117.56      2.07 o
  -3   3   8      854.89      814.91      7.01 o
  -2   3   8       56.32       58.53      1.42 o
  -1   3   8      304.12      323.70      2.84 o
   0   3   8       79.60       90.60      1.50 o
   1   3   8       14.68       12.45      1.17 o
   2   3   8        4.24        5.79      1.26 o
   3   3   8       33.13       32.94      3.17 o
   4   3   8       20.08       16.49      2.09 o
   5   3   8       43.95       40.69      3.09 o
  -6   4   8       67.72       71.72      5.22 o
  -5   4   8       67.87       61.12      1.99 o
  -4   4   8       42.55       49.30      1.38 o
  -3   4   8        4.23        2.81      0.87 o
  -2   4   8        3.51        2.41      0.72 o
  -1   4   8       86.14       77.84      1.31 o
   0   4   8       57.88       55.59      2.06 o
   1   4   8      585.99      559.63      7.24 o
   2   4   8      110.46      111.45      2.59 o
   3   4   8      114.80      109.42      3.48 o
   4   4   8       62.84       69.81      3.08 o
   5   4   8       16.55       12.43      2.76 o
  -6   5   8        0.23       -1.23      2.47 o
  -5   5   8       45.54       47.65      1.89 o
  -4   5   8        3.77        1.35      1.04 o
  -3   5   8      635.48      600.32      5.33 o
  -2   5   8       59.82       59.94      1.38 o
  -1   5   8      228.14      242.79      2.35 o
   0   5   8       10.01        9.53      0.90 o
   1   5   8       15.61       20.66      1.18 o
   2   5   8        6.79        7.38      1.27 o
   3   5   8       32.42       28.28      1.67 o
   4   5   8        2.49        6.25      1.82 o
   5   5   8       58.10       60.50      2.90 o
  -6   6   8       12.31       12.32      2.14 o
  -5   6   8       48.08       40.68      2.08 o
  -4   6   8       43.04       44.32      1.64 o
  -3   6   8       42.81       43.17      1.27 o
  -2   6   8       17.47       20.43      0.99 o
  -1   6   8      440.51      399.44      3.51 o
   0   6   8       47.38       44.82      1.28 o
   1   6   8     1112.66     1017.91     10.10 o
   2   6   8       18.19       19.84      1.33 o
   3   6   8       54.37       50.11      1.85 o
   4   6   8       18.13       19.24      1.80 o
   5   6   8        9.20        8.59      2.40 o
  -6   7   8        5.34        1.80      1.96 o
  -5   7   8       53.32       59.19      2.47 o
  -4   7   8       37.48       38.90      1.56 o
  -3   7   8      362.63      339.30      3.50 o
  -2   7   8      391.04      399.61      4.00 o
  -1   7   8      116.72      121.54      1.58 o
   0   7   8      237.95      246.84      2.88 o
   1   7   8       94.62      102.98      2.18 o
   2   7   8        3.14        2.61      1.27 o
   3   7   8       16.28       18.45      1.46 o
   4   7   8        0.53        2.07      1.67 o
   5   7   8       59.23       60.43      3.06 o
  -6   8   8       47.26       56.73      3.06 o
  -5   8   8       30.31       30.61      1.71 o
  -4   8   8        5.37        4.79      1.20 o
  -3   8   8       90.19       80.62      1.75 o
  -2   8   8      130.95      125.47      1.85 o
  -1   8   8      149.31      141.22      1.90 o
   0   8   8       13.94       14.97      0.98 o
   1   8   8      428.13      405.28      4.57 o
   2   8   8      240.65      232.93      3.02 o
   3   8   8      312.31      298.42      4.23 o
   4   8   8      134.20      121.12      3.16 o
   5   8   8       39.19       36.19      3.12 o
  -6   9   8       70.02       74.75      4.20 o
  -5   9   8       43.04       41.03      1.87 o
  -4   9   8      139.39      141.71      3.25 o
  -3   9   8      359.57      361.06      4.52 o
  -2   9   8       31.69       34.29      1.06 o
  -1   9   8      377.23      377.51      3.53 o
   0   9   8      251.05      251.91      3.06 o
   1   9   8       73.12       76.08      1.87 o
   2   9   8       91.29       94.28      1.99 o
   3   9   8        0.06       -1.23      1.35 o
   4   9   8        0.98       -1.48      1.73 o
   5   9   8       33.19       34.81      3.38 o
  -6  10   8        0.92        5.25      6.19 o
  -5  10   8       27.86       27.85      1.89 o
  -4  10   8      131.38      126.04      2.37 o
  -3  10   8        9.86        7.26      1.07 o
  -2  10   8       42.52       37.81      1.23 o
  -1  10   8      198.91      191.00      2.22 o
   0  10   8      387.77      377.26      4.36 o
   1  10   8      303.34      295.20      3.51 o
   2  10   8      174.12      175.36      2.77 o
   3  10   8       96.66       98.32      2.47 o
   4  10   8       16.07       10.07      2.00 o
   5  10   8       13.14        7.51      2.74 o
  -5  11   8       67.92       73.34      2.46 o
  -4  11   8       17.21       17.07      1.36 o
  -3  11   8        0.44        0.30      1.01 o
  -2  11   8      219.16      215.99      2.46 o
  -1  11   8        1.04       -0.15      0.90 o
   0  11   8      181.15      178.21      2.70 o
   1  11   8      128.33      119.56      2.17 o
   2  11   8        9.90        9.01      1.38 o
   3  11   8        6.59        3.82      1.44 o
   4  11   8        5.52        6.77      2.18 o
   5  11   8       18.20       19.92      3.04 o
  -5  12   8       34.62       45.07      2.32 o
  -4  12   8        3.67        2.40      1.30 o
  -3  12   8       14.58       17.21      1.23 o
  -2  12   8      116.64      105.65      1.99 o
  -1  12   8        1.21        0.65      1.05 o
   0  12   8       53.33       55.35      1.77 o
   1  12   8       36.05       36.08      1.29 o
   2  12   8      162.77      155.50      2.68 o
   3  12   8        0.46        0.72      1.46 o
   4  12   8       30.50       29.79      2.54 o
  -5  13   8       33.49       37.92      2.90 o
  -4  13   8      104.11       91.20      2.44 o
  -3  13   8       36.58       33.39      1.46 o
  -2  13   8      378.96      370.03      3.96 o
  -1  13   8       20.75       22.07      1.30 o
   0  13   8      178.05      167.65      2.85 o
   1  13   8       37.31       37.58      1.46 o
   2  13   8        2.07        4.40      1.33 o
   3  13   8       13.04       14.06      1.75 o
   4  13   8       23.54       26.47      2.53 o
  -5  14   8       32.36       31.56      2.42 o
  -4  14   8       70.34       69.79      2.08 o
  -3  14   8       22.94       26.70      1.32 o
  -2  14   8       19.92       16.92      1.17 o
  -1  14   8        4.93        3.88      1.31 o
   0  14   8      189.80      176.58      3.15 o
   1  14   8       88.34       84.32      2.26 o
   2  14   8       56.07       55.08      2.53 o
   3  14   8       19.54       19.19      2.08 o
   4  14   8       10.86        8.17      2.50 o
  -5  15   8        7.70        9.92      2.08 o
  -4  15   8       86.39       90.37      2.47 o
  -3  15   8      111.11      115.58      2.30 o
  -2  15   8      167.61      166.91      2.47 o
  -1  15   8       44.56       40.19      1.66 o
   0  15   8       66.39       67.55      2.20 o
   1  15   8       11.36       10.69      1.51 o
   2  15   8        0.01       -0.21      1.34 o
   3  15   8        3.61        2.49      2.71 o
   4  15   8       15.98       16.67      2.65 o
  -4  16   8        0.32        1.04      1.62 o
  -3  16   8        9.41       13.07      1.37 o
  -2  16   8        1.35       -0.70      1.13 o
  -1  16   8        5.51        5.37      1.41 o
   0  16   8        4.07        4.91      1.44 o
   1  16   8      184.52      189.90      3.49 o
   2  16   8        4.94        2.86      1.56 o
   3  16   8       70.09       78.46      3.06 o
   4  16   8        5.38        8.62      2.59 o
  -4  17   8       23.83       26.57      2.38 o
  -3  17   8      162.21      171.28      2.94 o
  -2  17   8       57.00       52.43      2.09 o
  -1  17   8      109.45       99.20      3.81 o
   0  17   8        0.96       -1.53      1.61 o
   1  17   8       10.95        8.35      1.68 o
   2  17   8        0.11       -0.32      1.64 o
   3  17   8       36.68       48.75      2.71 o
  -4  18   8        4.71        6.56      1.87 o
  -3  18   8        1.80        0.51      1.44 o
  -2  18   8        0.00        0.84      1.58 o
  -1  18   8        8.06        5.32      1.71 o
   0  18   8       16.61       21.89      2.42 o
   1  18   8       47.42       41.29      2.83 o
   2  18   8       21.64       17.17      2.67 o
   3  18   8       87.19       89.74      4.66 o
  -4  19   8        1.04       -2.17      2.17 o
  -3  19   8       43.05       43.87      2.66 o
  -2  19   8        1.98        0.78      1.69 o
  -1  19   8       48.93       43.52      2.24 o
   0  19   8        0.58       -1.79      1.79 o
   1  19   8        9.61       10.33      2.43 o
   2  19   8       12.52       11.96      2.72 o
   3  19   8       24.29       32.52      2.75 o
  -3  20   8       15.18       18.19      2.20 o
  -2  20   8        1.75       -0.58      1.85 o
  -1  20   8        0.40       -0.66      1.74 o
   0  20   8        4.17        4.64      2.95 o
   1  20   8       16.73       17.94      2.62 o
   2  20   8       27.10       33.56      3.76 o
  -3  21   8       15.64       13.84      2.45 o
  -2  21   8      102.29      111.68      4.22 o
  -1  21   8        1.97       -1.39      1.96 o
   0  21   8       31.08       27.33      2.59 o
   1  21   8        0.09       -3.06      3.06 o
   2  21   8       11.65       11.15      4.17 o
  -2  22   8        5.33        6.25      2.53 o
  -1  22   8        0.69       -1.96      2.40 o
   0  22   8       30.03       33.68      3.10 o
   1  22   8       16.81       17.53      4.04 o
   2  22   8       27.11       27.59     10.97 o
  -2  23   8       48.76       45.62      3.16 o
  -1  23   8        5.68        2.98      2.56 o
   0  23   8       23.75       22.72      4.31 o
   1  23   8        0.55       -1.73      3.78 o
  -5   0   9       15.55       16.81      2.54 o
  -3   0   9      188.73      192.10      3.95 o
  -1   0   9       10.57       12.90      1.47 o
   1   0   9        0.46        1.24      2.23 o
   3   0   9        8.01        2.70      2.75 o
   5   0   9        0.07       -2.44      5.06 o
  -6   1   9        0.52       -1.21      2.34 o
  -5   1   9       64.44       62.80      2.13 o
  -4   1   9      105.09       89.92      2.78 o
  -3   1   9       60.00       59.26      1.64 o
  -2   1   9       98.61      100.36      1.65 o
  -1   1   9       54.55       48.21      1.31 o
   0   1   9       10.26        7.92      1.03 o
   1   1   9      101.06       91.36      2.34 o
   2   1   9       11.26       13.21      1.96 o
   3   1   9       87.62       84.92      3.37 o
   4   1   9       15.99       17.57      2.43 o
   5   1   9       69.09       77.20      5.30 o
  -6   2   9       18.78       21.69      3.98 o
  -5   2   9        0.13       -1.38      1.38 o
  -4   2   9        4.21        1.33      1.14 o
  -3   2   9       40.52       41.58      1.44 o
  -2   2   9       96.11      100.13      1.63 o
  -1   2   9       37.06       38.71      1.18 o
   0   2   9      114.98      118.82      2.22 o
   1   2   9      162.02      171.69      3.90 o
   2   2   9       97.05       92.89      3.48 o
   3   2   9        0.49        2.32      2.08 o
   4   2   9       15.79       19.01      2.49 o
   5   2   9        0.74       -1.53      8.06 o
  -6   3   9       10.75        9.09      2.52 o
  -5   3   9       56.12       49.60      2.75 o
  -4   3   9      132.60      128.54      2.45 o
  -3   3   9      278.68      271.92      3.27 o
  -2   3   9      292.47      292.93      3.17 o
  -1   3   9        5.63        2.74      0.82 o
   0   3   9      133.91      133.70      2.38 o
   1   3   9      200.63      202.40      3.74 o
   2   3   9      260.87      265.70      5.06 o
   3   3   9       55.92       55.71      2.96 o
   4   3   9      124.15      126.98      5.62 o
   5   3   9       23.32       14.49      3.90 o
  -6   4   9        0.03        0.91      2.31 o
  -5   4   9        8.16        4.44      1.57 o
  -4   4   9       32.01       29.21      1.73 o
  -3   4   9       42.04       38.71      1.27 o
  -2   4   9      177.80      179.39      2.37 o
  -1   4   9       68.58       66.25      1.45 o
   0   4   9      294.60      293.40      3.50 o
   1   4   9       90.30       84.77      2.37 o
   2   4   9       62.36       57.16      2.45 o
   3   4   9       45.73       46.38      2.49 o
   4   4   9       16.32       17.81      2.71 o
   5   4   9        0.12       -3.58      3.58 o
  -5   5   9       27.54       29.67      1.90 o
  -4   5   9       70.21       69.81      1.89 o
  -3   5   9        3.65        3.76      0.99 o
  -2   5   9        7.54        7.18      0.95 o
  -1   5   9        8.30        7.83      0.90 o
   0   5   9       98.98      107.48      2.20 o
   1   5   9       21.73       23.95      1.90 o
   2   5   9       20.02       22.67      1.73 o
   3   5   9       54.28       50.27      4.78 o
   4   5   9      103.08      106.20      3.80 o
   5   5   9        5.58        1.76      3.23 o
  -5   6   9       22.05       18.43      1.80 o
  -4   6   9       18.02       18.10      1.39 o
  -3   6   9      166.02      165.42      2.41 o
  -2   6   9       70.22       65.78      1.59 o
  -1   6   9       14.27       13.34      1.07 o
   0   6   9      234.55      239.58      3.55 o
   1   6   9       79.22       70.15      2.21 o
   2   6   9      263.13      256.49      4.49 o
   3   6   9        1.69        2.38      1.89 o
   4   6   9       12.74        6.75      2.22 o
   5   6   9        1.44        2.44      5.81 o
  -5   7   9       30.65       31.56      2.45 o
  -4   7   9       57.88       55.48      1.86 o
  -3   7   9       65.99       68.39      1.72 o
  -2   7   9       58.23       64.96      1.64 o
  -1   7   9        3.12        3.39      1.00 o
   0   7   9        0.33        0.77      1.19 o
   1   7   9       41.10       47.84      1.92 o
   2   7   9      117.73      111.01      2.81 o
   3   7   9       19.76       17.52      2.15 o
   4   7   9       15.86       14.32      2.45 o
  -5   8   9        8.19        9.95      1.97 o
  -4   8   9       42.88       39.98      1.69 o
  -3   8   9      182.32      181.83      2.74 o
  -2   8   9      336.20      334.78      3.77 o
  -1   8   9      214.86      214.64      2.95 o
   0   8   9      165.67      163.39      2.76 o
   1   8   9       47.40       44.14      2.02 o
   2   8   9       23.82       25.37      1.72 o
   3   8   9       21.58       19.35      2.01 o
   4   8   9        4.45        4.27      2.02 o
  -5   9   9       39.04       42.65      2.48 o
  -4   9   9       98.99      104.67      2.46 o
  -3   9   9       68.59       75.25      2.09 o
  -2   9   9       34.84       30.46      1.26 o
  -1   9   9        7.38        7.99      1.23 o
   0   9   9      122.84      118.92      2.42 o
   1   9   9        9.44        9.43      1.39 o
   2   9   9       77.69       75.33      2.52 o
   3   9   9        0.03        0.10      1.65 o
   4   9   9       12.31        9.90      2.11 o
  -5  10   9        7.14        6.58      1.98 o
  -4  10   9       83.34       91.59      2.89 o
  -3  10   9       34.54       31.79      1.50 o
  -2  10   9      322.20      320.64      4.78 o
  -1  10   9       57.36       58.77      1.86 o
   0  10   9      111.86      108.48      2.79 o
   1  10   9      317.13      324.40      4.58 o
   2  10   9        0.50        0.30      1.40 o
   3  10   9       49.28       41.37      2.00 o
   4  10   9       19.30       19.09      2.50 o
  -5  11   9       11.39       12.89      2.14 o
  -4  11   9        0.03       -1.43      1.43 o
  -3  11   9      153.49      155.60      2.66 o
  -2  11   9        3.91        3.24      1.01 o
  -1  11   9       74.91       77.38      2.15 o
   0  11   9       48.27       48.25      1.99 o
   1  11   9       16.13       14.28      1.50 o
   2  11   9        1.10        1.76      1.45 o
   3  11   9       11.76       12.16      1.70 o
   4  11   9        1.45       -2.53      2.53 o
  -5  12   9        0.13       -1.11      2.42 o
  -4  12   9       31.98       35.17      1.86 o
  -3  12   9        2.61        3.32      1.28 o
  -2  12   9        1.48        0.97      1.21 o
  -1  12   9       88.27       88.25      2.39 o
   0  12   9       15.49       14.20      1.60 o
   1  12   9      221.97      218.02      3.48 o
   2  12   9       10.11       12.87      1.66 o
   3  12   9       39.60       33.98      2.04 o
   4  12   9        2.82        0.97      2.70 o
  -5  13   9       22.73       23.27      2.43 o
  -4  13   9       37.90       36.26      2.06 o
  -3  13   9      124.63      136.47      2.67 o
  -2  13   9        4.99        2.77      1.32 o
  -1  13   9       77.89       81.58      2.39 o
   0  13   9        3.93        2.39      1.47 o
   1  13   9        3.08        2.94      1.56 o
   2  13   9       27.39       26.58      1.78 o
   3  13   9       73.87       78.40      2.78 o
   4  13   9        0.85        0.01      2.79 o
  -4  14   9       10.54       12.54      1.87 o
  -3  14   9       43.57       41.22      1.79 o
  -2  14   9       29.92       31.71      1.79 o
  -1  14   9      179.80      177.04      3.81 o
   0  14   9       94.02       96.02      3.18 o
   1  14   9      151.84      144.83      3.36 o
   2  14   9       29.64       29.37      1.87 o
   3  14   9        7.14       10.42      2.35 o
  -4  15   9       58.71       61.00      2.44 o
  -3  15   9      139.13      137.62      2.83 o
  -2  15   9        2.40        1.72      1.68 o
  -1  15   9       37.17       39.34      3.42 o
   0  15   9        0.75       -1.68      1.68 o
   1  15   9        3.95        2.64      1.77 o
   2  15   9       15.22       19.34      2.27 o
   3  15   9       44.29       45.99      3.23 o
  -4  16   9        1.18        0.81      1.94 o
  -3  16   9        8.27        8.25      1.72 o
  -2  16   9       53.94       58.20      2.41 o
  -1  16   9       51.91       46.91      2.24 o
   0  16   9        6.31        4.64      2.04 o
   1  16   9       12.08        7.90      1.98 o
   2  16   9        0.50        1.19      2.47 o
   3  16   9        0.00       -2.39      2.39 o
  -4  17   9       20.94       20.32      2.52 o
  -3  17   9        4.09        8.40      2.02 o
  -2  17   9        1.09        0.82      1.72 o
  -1  17   9        1.85        1.79      1.84 o
   0  17   9        4.21        3.00      2.11 o
   1  17   9        0.17       -1.83      1.98 o
   2  17   9       34.36       36.39      3.67 o
   3  17   9       16.15       13.29      2.75 o
  -3  18   9        0.31        3.66      2.31 o
  -2  18   9       23.29       22.41      2.14 o
  -1  18   9        1.30        0.96      1.97 o
   0  18   9        6.94        2.62      2.11 o
   1  18   9       43.50       55.70      3.28 o
   2  18   9        2.96        5.46      3.89 o
  -3  19   9       53.25       68.82      3.31 o
  -2  19   9       54.17       58.48      2.98 o
  -1  19   9       56.79       64.55      3.97 o
   0  19   9        8.75       11.42      2.36 o
   1  19   9        3.69        4.72      2.66 o
   2  19   9       46.30       49.92      4.70 o
  -2  20   9       49.18       49.01      3.23 o
  -1  20   9       68.83       71.53      3.35 o
   0  20   9       23.32       21.76      2.95 o
   1  20   9       80.17       81.55      3.88 o
  -2  21   9        0.57        3.93      2.63 o
  -1  21   9        6.87        4.26      2.79 o
   0  21   9        0.41        2.57      5.07 o
   1  21   9        0.51        4.09      3.92 o
  -1  22   9        0.02        1.53      3.09 o
   0  22   9       38.02       38.85      3.93 o
  -4   0  10        0.29       -0.77      2.33 o
  -2   0  10       26.99       31.24      1.88 o
   0   0  10       31.45       37.22      2.17 o
   2   0  10        3.23        3.77      2.41 o
   4   0  10        0.37       -0.37      4.12 o
  -5   1  10        2.28       -0.82      1.90 o
  -4   1  10      104.30       91.13      2.28 o
  -3   1  10        1.35        0.34      1.15 o
  -2   1  10        1.73        2.23      0.98 o
  -1   1  10        1.56       -0.28      1.10 o
   0   1  10        0.09       -1.07      1.07 o
   1   1  10       47.22       43.23      2.09 o
   2   1  10       77.32       72.49      2.99 o
   3   1  10       27.45       30.42      2.70 o
   4   1  10       42.62       31.28      3.84 o
  -5   2  10       31.24       28.73      2.31 o
  -4   2  10        0.02        0.37      1.30 o
  -3   2  10      131.13      133.39      2.33 o
  -2   2  10      140.40      134.57      2.50 o
  -1   2  10       40.24       43.45      1.55 o
   0   2  10       45.81       49.48      1.73 o
   1   2  10        8.11        6.93      1.51 o
   2   2  10        5.01        5.23      1.87 o
   3   2  10       15.77       13.67      2.18 o
   4   2  10        1.55       -0.16      3.44 o
  -5   3  10        1.66       -0.44      2.02 o
  -4   3  10       62.67       63.22      2.11 o
  -3   3  10       24.57       22.75      1.34 o
  -2   3  10       18.71       16.35      1.17 o
  -1   3  10       11.22        8.32      1.10 o
   0   3  10       89.02       85.01      2.18 o
   1   3  10       77.42       73.76      2.28 o
   2   3  10      170.62      160.04      4.02 o
   3   3  10       43.01       41.87      2.61 o
   4   3  10       17.42       15.23      3.24 o
  -5   4  10       37.23       34.97      2.55 o
  -4   4  10        3.48        0.64      1.43 o
  -3   4  10      172.87      174.97      2.69 o
  -2   4  10        0.03        1.56      1.06 o
  -1   4  10        4.13        5.29      1.12 o
   0   4  10        7.59        4.99      1.37 o
   1   4  10       38.62       46.75      2.00 o
   2   4  10        0.54        0.37      1.81 o
   3   4  10        0.11       -0.68      1.95 o
   4   4  10        5.70        7.17      3.28 o
  -5   5  10        4.91        3.59      2.16 o
  -4   5  10        0.23       -1.31      1.42 o
  -3   5  10        0.08       -1.10      1.10 o
  -2   5  10        2.29        0.80      1.10 o
  -1   5  10        0.00       -0.89      1.12 o
   0   5  10       65.79       65.47      2.12 o
   1   5  10       15.21       14.75      1.62 o
   2   5  10       21.10       18.16      2.04 o
   3   5  10       37.77       35.76      2.78 o
   4   5  10        0.04       -3.43      3.55 o
  -5   6  10        1.79        1.96      2.15 o
  -4   6  10        4.50        4.83      1.41 o
  -3   6  10      100.71       97.11      2.09 o
  -2   6  10       22.02       22.91      1.35 o
  -1   6  10      128.75      141.15      3.08 o
   0   6  10       17.71       17.24      1.49 o
   1   6  10      112.47      127.52      3.04 o
   2   6  10        4.43        7.38      1.97 o
   3   6  10        2.10        1.21      2.12 o
   4   6  10        0.64       -0.50      3.16 o
  -5   7  10       39.63       48.27      4.06 o
  -4   7  10       43.64       41.84      3.15 o
  -3   7  10       30.71       32.95      1.50 o
  -2   7  10       37.79       35.70      1.55 o
  -1   7  10       27.19       25.94      1.76 o
   0   7  10       12.86        9.99      1.43 o
   1   7  10       68.23       64.54      2.36 o
   2   7  10       40.67       38.71      2.71 o
   3   7  10       23.93       23.32      2.75 o
   4   7  10        0.15       -2.90      3.14 o
  -5   8  10        6.77        3.10      2.10 o
  -4   8  10       10.76        8.56      1.67 o
  -3   8  10       47.04       45.28      1.68 o
  -2   8  10       93.18       89.38      2.60 o
  -1   8  10        4.56        4.34      1.36 o
   0   8  10       36.96       33.86      1.96 o
   1   8  10       64.88       62.83      2.17 o
   2   8  10        1.53        2.56      1.81 o
   3   8  10        7.64        4.72      2.52 o
   4   8  10        2.25        0.72      3.00 o
  -5   9  10        0.06       -0.69      2.26 o
  -4   9  10       28.57       26.26      1.90 o
  -3   9  10       32.87       35.70      1.67 o
  -2   9  10       33.24       34.82      1.67 o
  -1   9  10        5.41        3.88      1.43 o
   0   9  10        0.83        3.03      1.65 o
   1   9  10       68.69       62.75      2.20 o
   2   9  10       28.53       31.83      2.50 o
   3   9  10        0.36       -1.04      2.46 o
   4   9  10       15.80       11.28      3.54 o
  -4  10  10        8.91        4.65      1.84 o
  -3  10  10        0.20        0.81      1.52 o
  -2  10  10      233.21      229.88      3.38 o
  -1  10  10       79.73       74.47      2.40 o
   0  10  10      224.08      212.52      4.32 o
   1  10  10        6.26        2.35      1.92 o
   2  10  10        0.82        1.64      2.01 o
   3  10  10       18.78       16.61      2.73 o
  -4  11  10       55.29       66.08      2.56 o
  -3  11  10        4.63        3.71      1.60 o
  -2  11  10        0.01       -1.56      1.56 o
  -1  11  10        1.61       -0.76      2.03 o
   0  11  10       12.63       14.52      1.89 o
   1  11  10       13.04        8.42      1.90 o
   2  11  10       84.19       76.08      3.21 o
   3  11  10        0.26       -2.59      2.59 o
  -4  12  10       66.04       68.22      2.71 o
  -3  12  10        2.73        1.00      1.66 o
  -2  12  10       59.68       57.27      2.52 o
  -1  12  10        9.29       11.84      1.74 o
   0  12  10       33.46       34.25      2.17 o
   1  12  10       10.46       11.07      2.19 o
   2  12  10       39.02       32.45      2.95 o
   3  12  10        0.55       -2.09      2.74 o
  -4  13  10       16.27       19.74      2.34 o
  -3  13  10        1.46        3.27      1.78 o
  -2  13  10        0.29       -0.39      1.71 o
  -1  13  10       14.01       14.36      1.97 o
   0  13  10        4.42        2.05      1.79 o
   1  13  10       13.65       15.43      2.24 o
   2  13  10        9.39        7.01      2.14 o
   3  13  10        5.65        3.47      3.06 o
  -4  14  10        8.85        9.72      2.48 o
  -3  14  10       36.87       29.21      2.27 o
  -2  14  10       48.70       48.72      2.53 o
  -1  14  10       30.04       25.61      2.41 o
   0  14  10       31.80       29.73      2.27 o
   1  14  10        7.81        9.14      2.23 o
   2  14  10        0.53        1.92      2.08 o
   3  14  10        0.29        1.41      2.93 o
  -3  15  10       29.04       38.63      2.69 o
  -2  15  10        0.56        3.01      2.16 o
  -1  15  10        0.66       -2.05      2.05 o
   0  15  10        0.52        0.27      2.18 o
   1  15  10       44.27       40.29      2.70 o
   2  15  10       29.31       27.92      3.48 o
  -3  16  10       10.42        8.12      2.35 o
  -2  16  10       20.69       18.87      2.45 o
  -1  16  10       12.46       11.08      2.30 o
   0  16  10        0.17       -2.12      2.12 o
   1  16  10       40.62       34.34      3.35 o
   2  16  10        8.07        9.01      3.23 o
  -3  17  10       48.44       47.67      3.37 o
  -2  17  10        2.56        0.57      2.39 o
  -1  17  10        0.06       -2.82      3.11 o
   0  17  10        2.10       -2.32      2.32 o
   1  17  10        7.46       10.00      3.92 o
   2  17  10       10.34       10.98      4.03 o
  -2  18  10       40.29       53.87      3.44 o
  -1  18  10       15.98        9.52      3.16 o
   0  18  10       16.31       15.87      3.19 o
   1  18  10        2.44        0.36      3.50 o
  -2  19  10       12.64       12.08      2.89 o
  -1  19  10        0.05       -1.22      4.62 o
   0  19  10       16.40       19.25      3.17 o
   1  19  10       42.36       36.35      7.64 o
  -3   0  11      410.13      415.77     11.77 o
  -1   0  11      170.38      179.50      4.21 o
   1   0  11        4.62        8.71      2.27 o
   3   0  11       11.32        6.71      3.73 o
  -4   1  11        0.34       -1.49      1.49 o
  -3   1  11       36.31       31.71      2.06 o
  -2   1  11       26.97       30.94      3.07 o
  -1   1  11        2.18        1.09      1.28 o
   0   1  11        0.51       -0.01      1.49 o
   1   1  11      188.95      196.10      4.11 o
   2   1  11       22.06       20.33      2.12 o
   3   1  11      100.28      109.10      5.09 o
  -4   2  11        6.30        4.95      1.72 o
  -3   2  11       34.26       37.09      2.30 o
  -2   2  11        6.80        4.00      1.57 o
  -1   2  11       31.34       35.20      1.66 o
   0   2  11        1.08       -1.37      1.37 o
   1   2  11       33.49       29.61      2.00 o
   2   2  11       11.83       10.77      1.99 o
   3   2  11       26.72       27.57      3.46 o
  -4   3  11        0.03       -1.47      1.64 o
  -3   3  11        6.03        7.07      1.46 o
  -2   3  11       16.81       16.97      1.66 o
  -1   3  11       15.63       13.31      1.59 o
   0   3  11        0.35        0.57      1.41 o
   1   3  11       58.72       62.83      2.49 o
   2   3  11       12.72       11.43      2.22 o
   3   3  11        3.52        3.22      3.44 o
  -4   4  11       76.41       77.59      2.59 o
  -3   4  11        1.70        0.84      1.43 o
  -2   4  11      109.07      120.21      2.70 o
  -1   4  11       28.71       28.85      1.91 o
   0   4  11        4.81        6.15      1.43 o
   1   4  11        0.31       -1.74      1.74 o
   2   4  11       35.23       37.53      2.70 o
   3   4  11        3.00        4.70      2.83 o
  -4   5  11       15.88       15.63      2.15 o
  -3   5  11        0.39       -0.55      1.43 o
  -2   5  11      109.68      116.39      2.68 o
  -1   5  11        1.02       -0.46      1.60 o
   0   5  11       36.44       42.84      1.98 o
   1   5  11        2.46        1.24      2.15 o
   2   5  11       22.13       19.83      2.41 o
   3   5  11        0.96       -0.76      2.88 o
  -4   6  11      100.27      108.28      3.46 o
  -3   6  11       12.88       13.83      1.63 o
  -2   6  11      117.57      128.16      2.81 o
  -1   6  11        7.97        7.93      1.67 o
   0   6  11       43.31       47.95      2.02 o
   1   6  11       10.73       10.83      1.97 o
   2   6  11        6.22        5.49      2.25 o
   3   6  11        0.26       -1.84      3.04 o
  -4   7  11       26.93       30.49      2.38 o
  -3   7  11       15.73       15.08      1.88 o
  -2   7  11       24.84       24.16      1.74 o
  -1   7  11       14.07       14.42      1.84 o
   0   7  11      110.57      113.01      3.39 o
   1   7  11       31.07       32.27      2.24 o
   2   7  11       76.59       79.05      3.85 o
   3   7  11       21.31       15.47      3.34 o
  -4   8  11       10.70        8.49      1.89 o
  -3   8  11       38.75       37.44      2.56 o
  -2   8  11       38.41       40.13      2.21 o
  -1   8  11       73.62       67.14      2.79 o
   0   8  11       75.77       71.20      2.85 o
   1   8  11       30.48       29.37      2.55 o
   2   8  11       11.48        8.78      3.22 o
   3   8  11        4.23        3.25      4.17 o
  -4   9  11       23.06       23.51      2.20 o
  -3   9  11        0.02        0.36      1.90 o
  -2   9  11        2.67        2.60      1.76 o
  -1   9  11        1.68       -0.64      1.86 o
   0   9  11        6.68        8.68      1.99 o
   1   9  11       57.86       67.72      3.01 o
   2   9  11       55.40       57.32      4.45 o
   3   9  11       19.07       25.25      3.78 o
  -4  10  11        0.60       -0.82      2.18 o
  -3  10  11      142.16      152.99      3.84 o
  -2  10  11       48.63       47.53      2.74 o
  -1  10  11       24.89       24.22      2.26 o
   0  10  11       76.56       73.40      2.96 o
   1  10  11        2.98        2.81      2.27 o
   2  10  11       10.05        7.06      3.10 o
   3  10  11        7.60        2.73      3.55 o
  -3  11  11        1.41        3.54      2.23 o
  -2  11  11       15.04       14.83      2.57 o
  -1  11  11       87.12       89.17      3.24 o
   0  11  11        0.64       -0.40      1.91 o
   1  11  11       85.62       81.44      5.26 o
   2  11  11        2.31       -1.84      3.07 o
  -3  12  11      103.73      107.18      4.33 o
  -2  12  11        5.10        3.20      2.50 o
  -1  12  11       19.21       19.66      2.46 o
   0  12  11        3.58        5.14      2.09 o
   1  12  11        1.17        2.26      2.37 o
   2  12  11        0.56        1.59      2.78 o
  -3  13  11        2.39        2.51      2.66 o
  -2  13  11        8.00        9.62      3.44 o
  -1  13  11       13.06       10.16      2.50 o
   0  13  11        4.77       10.93      2.68 o
   1  13  11       16.46       12.60      2.73 o
   2  13  11        5.56        0.45      3.37 o
  -3  14  11       24.10       24.59      3.41 o
  -2  14  11        0.10        2.44      2.99 o
  -1  14  11        5.99        3.71      2.64 o
   0  14  11        4.55        7.35      3.12 o
   1  14  11        0.62        1.08      3.09 o
   2  14  11        4.87       -0.94      6.00 o
  -2  15  11        9.07        7.85      3.20 o
  -1  15  11        0.82       -2.30      2.61 o
   0  15  11       38.40       37.98      3.79 o
   1  15  11        4.91       -0.95      3.32 o
  -2  16  11      110.97      117.60      6.48 o
  -1  16  11        0.02       -0.78      3.06 o
   0  16  11       26.63       28.53      3.67 o
   1  16  11        4.65        3.27      3.44 o
  -1  17  11       10.55       15.45      3.46 o
   0  17  11       38.65       30.17      4.97 o
  -4   0  12      116.49      113.43      9.00 o
  -2   0  12        1.45        2.69      2.86 o
   0   0  12        7.77        1.63      2.45 o
   2   0  12      130.77      134.44      6.43 o
  -4   1  12        8.35        6.39      3.13 o
  -3   1  12        1.20        0.25      2.40 o
  -2   1  12      126.33      138.01      3.68 o
  -1   1  12        6.89        8.21      1.82 o
   0   1  12       97.50      101.39      3.31 o
   1   1  12        0.51        3.49      2.39 o
   2   1  12       30.56       34.07      3.03 o
  -4   2  12       30.02       30.15      3.38 o
  -3   2  12       32.38       36.98      2.66 o
  -2   2  12       16.66       17.24      2.18 o
  -1   2  12       28.22       31.04      2.11 o
   0   2  12        0.15       -1.87      1.87 o
   1   2  12        3.70        1.73      2.43 o
   2   2  12       32.55       34.06      3.15 o
  -4   3  12        1.06        0.37      5.62 o
  -3   3  12        2.80        5.56      2.28 o
  -2   3  12       18.53       20.11      2.10 o
  -1   3  12       48.86       52.97      2.55 o
   0   3  12       14.23       15.20      2.13 o
   1   3  12       45.28       48.62      3.17 o
   2   3  12       18.38       20.31      2.92 o
  -3   4  12      169.87      188.35      4.71 o
  -2   4  12        2.10       -1.10      1.86 o
  -1   4  12       10.81       13.44      2.12 o
   0   4  12        8.38        6.82      2.26 o
   1   4  12       20.82       18.42      3.42 o
   2   4  12        0.65       -2.91      2.91 o
  -3   5  12       53.87       52.35      3.03 o
  -2   5  12        0.12        1.17      2.19 o
  -1   5  12       92.46      103.85      3.78 o
   0   5  12       30.99       33.75      2.59 o
   1   5  12      154.70      161.18      5.61 o
   2   5  12       15.42       18.32      3.00 o
  -3   6  12      170.03      174.23      4.27 o
  -2   6  12       12.57       13.03      2.45 o
  -1   6  12       22.14       23.30      2.45 o
   0   6  12        3.82        0.66      2.27 o
   1   6  12       35.59       38.76      3.14 o
   2   6  12        0.07       -1.52      3.14 o
  -3   7  12       40.05       38.05      2.77 o
  -2   7  12        9.11        6.83      2.38 o
  -1   7  12      123.56      128.13      4.07 o
   0   7  12        0.40       -2.27      2.27 o
   1   7  12      104.86      112.71      4.46 o
   2   7  12        0.94       -2.07      3.15 o
  -3   8  12       21.75       18.22      3.29 o
  -2   8  12        0.83       -1.39      2.27 o
  -1   8  12        0.30       -1.70      2.27 o
   0   8  12        0.10       -2.30      2.30 o
   1   8  12        0.27       -1.89      3.14 o
   2   8  12        4.75       -0.77      3.32 o
  -3   9  12       17.15       15.31      4.12 o
  -2   9  12       42.13       41.72      3.67 o
  -1   9  12       39.76       40.95      3.29 o
   0   9  12       10.20       13.42      2.67 o
   1   9  12       33.40       33.76      3.82 o
  -2  10  12       27.64       22.93      3.48 o
  -1  10  12        6.30        8.47      2.52 o
   0  10  12        0.41        0.16      2.64 o
   1  10  12        2.77        6.59      4.41 o
  -2  11  12       52.14       59.24      6.54 o
  -1  11  12        1.18        1.49      2.70 o
   0  11  12       94.03       99.92      4.39 o
   1  11  12        0.48       -3.04      3.23 o
  -2  12  12       31.34       37.85     13.50 o
  -1  12  12        3.44        3.55      3.52 o
   0  12  12        2.30        1.30      3.41 o
  -1  13  12        0.50       -2.32      3.95 o
   0  13  12       77.90       78.00      4.33 o
  -1   0  13      105.31       85.12      8.62 o
   1   0  13      108.99      113.43      9.56 o
  -2   1  13       53.04       66.12      4.15 o
  -1   1  13       14.49       15.57      3.34 o
   0   1  13       15.19       15.00      2.97 o
   1   1  13        1.76       -2.59      4.16 o
  -2   2  13        5.71        4.89      3.28 o
  -1   2  13       20.01       23.02      3.49 o
   0   2  13        0.03       -2.67      2.67 o
   1   2  13       55.35       57.37      5.17 o
  -2   3  13       68.88       78.10      5.19 o
  -1   3  13       70.16       74.05      6.45 o
   0   3  13       62.69       61.26      5.87 o
   1   3  13       10.84       10.69      4.11 o
  -2   4  13        0.62       -1.21      3.13 o
  -1   4  13       13.57       16.33      2.82 o
   0   4  13       26.52       28.96      3.72 o
  -2   5  13       85.36      104.88      6.60 o
  -1   5  13       13.60       14.51      3.68 o
   0   5  13       54.50       56.17      4.21 o
  -1   6  13        0.01        1.49      2.87 o
   0   6  13       24.39       24.09      4.64 o
  -1   7  13        0.05       -3.30      3.30 o
   0   7  13       54.19       57.80      5.03 o
 
